# Supplementary material for: Identification of 38 novel loci for systemic lupus erythematosus and genetic heterogeneity between ancestral groups
Source: Nat Commun. 2021 Feb 3;12:772. doi: 10.1038/s41467-021-21049-y (PMC7858632; doi:10.1038/s41467-021-21049-y)
Supplement: Supplementary file 4 — Supplementary Data 1 [file 41467_2021_21049_MOESM4_ESM.xlsx]

## Sheet: Sheet1
Supplementary Data 1 Summary association statistics of reported SLE-associated variants across different genetic cohorts
Order	rsid	Chr	Pos	AlleleA	AlleleB	Gene	Annotation	Cohorts	FA	FU	OR	SE	P	Cochran’s Q-test P	References
			(hg19)			context			AlleleB	AlleleB					(PMID)
#1	rs2476601	1	114377568	A	G	PTPN22	missense	EUR meta	-	-	0.713	0.045	3.04e-14	Mononorphic	(1)19838195,
								EUR GWAS1	0.909	0.907	1.028	0.141	0.846	SNV in EAS	(2)26502338
								EUR GWAS2	0.858	0.901	0.676	0.055	9.48e-13
								EUR GWAS3	0.917	0.941	0.687	0.171	0.028
								SP GWAS	-	-	0.72	0.106	0.000703
#2	rs1801274	1	161479745	A	G	FCGR2A	missense	Trans meta	-	-	1.167	0.02	5.05e-15	0.076	26502338
								EAS meta	-	-	1.127	0.028	1.79e-05
								HK GWAS	0.368	0.334	1.169	0.045	0.000588
								CC GWAS	0.362	0.346	1.063	0.052	0.24
								GZ GWAS	0.373	0.342	1.16	0.062	0.017
								EUR meta	-	-	1.209	0.028	1.19e-11
								EUR GWAS1	0.577	0.502	1.362	0.084	0.000219
								EUR GWAS2	0.547	0.511	1.159	0.037	6.2e-05
								EUR GWAS3	0.461	0.419	1.18	0.088	0.0597
								SP GWAS	-	-	1.285	0.06	0.000185
#3	rs35426045	1	161649724	G	A	FCGR2B	intergenic	EAS meta	-	-	1.224	0.04	5.21e-07	Rare variant in	26808113
								HK GWAS	0.856	0.824	1.285	0.06	3.27e-05	EUR
								CC GWAS	0.867	0.847	1.186	0.073	0.019
								GZ GWAS	0.869	0.849	1.167	0.082	0.0578
#4	rs2205960	1	173191475	G	T	TNFSF4	intergenic	Trans meta	-	-	1.368	0.02	2.52e-57	0.011	(1)19838193
								EAS meta	-	-	1.422	0.025	5.82e-46		(2)19838195
								HK GWAS	0.31	0.248	1.365	0.048	8.95e-11		(3)22820624,
								CC GWAS	0.339	0.259	1.492	0.054	1.52e-13		(4)23874208
								GZ GWAS	0.316	0.254	1.349	0.065	3.95e-06
								KR IC	0.313	0.237	1.47	0.046	5.79e-16
								BJ IC	0.34	0.249	1.56	0.098	8.85e-06
								MC IC	0.289	0.254	1.19	0.135	0.182
								EUR meta	-	-	1.281	0.032	1.92e-14
								EUR GWAS1	0.248	0.189	1.409	0.105	0.00112
								EUR GWAS2	0.278	0.232	1.302	0.042	2.38e-10
								EUR GWAS3	0.244	0.204	1.271	0.106	0.0238
								SP GWAS	-	-	1.176	0.071	0.0201
#5	rs1418190	1	173361979	C	T	LOC100506023	ncRNA_intronic	Trans meta	-	-	1.223	0.021	2.14e-22	0.087	25890262
								EAS meta	-	-	1.268	0.03	1.13e-15
								HK GWAS	0.596	0.549	1.23	0.044	3.2e-06
								CC GWAS	0.693	0.636	1.322	0.054	2.5e-07
								GZ GWAS	0.609	0.55	1.275	0.059	3.84e-05
								EUR meta	-	-	1.182	0.029	7.08e-09
								EUR GWAS1	0.651	0.595	1.281	0.088	0.00503
								EUR GWAS2	0.614	0.579	1.173	0.038	2.6e-05
								EUR GWAS3	0.663	0.613	1.234	0.092	0.023
								SP GWAS	-	-	1.137	0.062	0.0229
#6	rs17849501	1	183542323	C	T	NCF2	synonymous	EUR meta	-	-	2.195	0.056	1.5e-45	Mononorphic	26502338
								EUR GWAS1	0.171	0.067	2.455	0.143	3.07e-10	SNV in EAS
								EUR GWAS2	0.102	0.048	2.123	0.067	1.99e-29
								EUR GWAS3	0.15	0.062	2.275	0.139	3.13e-09
#7	rs34889541	1	198594769	G	A	ATP6V1G3,	intergenic	Trans meta	-	-	0.833	0.035	1.59e-07	0.538	27399966
						PTPRC		EAS meta	-	-	0.847	0.044	0.000138
								HK GWAS	0.111	0.128	0.836	0.069	0.00941
								CC GWAS	0.131	0.157	0.811	0.073	0.00426
								GZ GWAS	0.119	0.127	0.92	0.088	0.348
								EUR meta	-	-	0.81	0.058	0.000261
								EUR GWAS1	0.061	0.067	0.914	0.172	0.6
								EUR GWAS2	0.056	0.072	0.758	0.078	0.000356
								EUR GWAS3	0.076	0.077	0.989	0.166	0.947
								SP GWAS	-	-	0.806	0.125	0.18
#8	rs2297550	1	206643772	C	G	IKBKE	UTR5	Trans meta	-	-	1.187	0.024	6.22e-13	0.676	27399966
								EAS meta	-	-	1.179	0.029	1.57e-08
								HK GWAS	0.585	0.557	1.119	0.044	0.0107
								CC GWAS	0.566	0.526	1.168	0.051	0.00214
								GZ GWAS	0.603	0.542	1.317	0.06	4.91e-06
								EUR meta	-	-	1.204	0.042	7.82e-06
								EUR GWAS1	0.14	0.139	1.009	0.122	0.938
								EUR GWAS2	0.132	0.119	1.177	0.056	0.00355
								EUR GWAS3	0.15	0.123	1.266	0.131	0.0717
								SP GWAS	-	-	1.357	0.086	0.000607
#9	rs3024505	1	206939904	G	A	IL10	intergenic	Trans meta	-	-	1.141	0.033	5.26e-05	0.043	(1)19838195,
								EAS meta	-	-	1.021	0.064	0.741		(2)26502338
								HK GWAS	0.026	0.03	0.895	0.132	0.399
								CC GWAS	0.044	0.041	1.082	0.122	0.519
								GZ GWAS	0.028	0.025	1.118	0.179	0.533
								KR IC	0.028	0.027	1.06	0.127	0.672
								BJ IC	0.045	0.047	0.96	0.217	0.852
								MC IC	0.026	0.026	1.01	0.369	0.985
								EUR meta	-	-	1.186	0.038	6.53e-06
								EUR GWAS1	0.16	0.121	1.357	0.12	0.0112
								EUR GWAS2	0.175	0.158	1.114	0.049	0.0264
								EUR GWAS3	0.165	0.15	1.121	0.122	0.349
								SP GWAS	-	-	1.375	0.084	0.000117
#10	rs9782955	1	236039877	T	C	LYST	intronic	Trans meta	-	-	1.132	0.027	3.71e-06	0.232	26502338
								EAS meta	-	-	1.184	0.046	0.00026
								HK GWAS	0.901	0.88	1.244	0.071	0.00197
								CC GWAS	0.894	0.884	1.108	0.08	0.196
								GZ GWAS	0.897	0.882	1.19	0.096	0.0703
								EUR meta	-	-	1.107	0.033	0.00205
								EUR GWAS1	0.799	0.786	1.072	0.103	0.5
								EUR GWAS2	0.767	0.746	1.123	0.042	0.0064
								EUR GWAS3	0.744	0.756	0.94	0.103	0.545
								SP GWAS	-	-	1.173	0.074	0.029
#11	rs7579944	2	30445026	T	C	LBH	intergenic	Trans meta	-	-	1.155	0.018	1.17e-15	0.607	27399966
								EAS meta	-	-	1.163	0.023	3.17e-11
								HK GWAS	0.376	0.347	1.135	0.045	0.00453
								CC GWAS	0.434	0.389	1.21	0.051	0.000175
								GZ GWAS	0.382	0.344	1.164	0.06	0.011
								KR IC	0.414	0.376	1.17	0.042	0.000278
								BJ IC	0.437	0.401	1.16	0.092	0.105
								MC IC	0.391	0.378	1.06	0.12	0.647
								EUR meta	-	-	1.141	0.029	6.59e-06
								EUR GWAS1	0.683	0.649	1.174	0.089	0.0713
								EUR GWAS2	0.651	0.63	1.134	0.038	0.001
								EUR GWAS3	0.682	0.646	1.176	0.093	0.0821
								SP GWAS	-	-	1.128	0.065	0.111
#12	rs17321999	2	30479857	C	A	LBH	intronic	Trans meta	-	-	0.902	0.028	0.000172	0.181	27399966
								EAS meta	-	-	0.939	0.041	0.124
								HK GWAS	0.124	0.136	0.904	0.066	0.125
								CC GWAS	0.189	0.204	0.92	0.063	0.19
								GZ GWAS	0.141	0.134	1.057	0.093	0.55
								EUR meta	-	-	0.872	0.037	0.000234
								EUR GWAS1	0.109	0.166	0.603	0.12	2.4e-05
								EUR GWAS2	0.193	0.208	0.902	0.046	0.024
								EUR GWAS3	0.103	0.114	0.895	0.143	0.438
								SP GWAS	-	-	0.932	0.09	0.255
#13	rs13385731	2	33701890	T	C	RASGRP3	intronic	Trans meta	-	-	0.744	0.03	5.09e-23	0.00616	19838193
								EAS meta	-	-	0.71	0.034	2.96e-23
								HK GWAS	0.124	0.166	0.705	0.064	4.13e-08
								CC GWAS	0.114	0.156	0.691	0.076	1.15e-06
								GZ GWAS	0.12	0.165	0.678	0.084	3.32e-06
								KR IC	0.102	0.127	0.78	0.073	0.000322
								BJ IC	0.103	0.15	0.65	0.137	0.00172
								MC IC	0.13	0.172	0.72	0.085	0.0441
								EUR meta	-	-	0.859	0.06	0.0112
								EUR GWAS1	0.048	0.049	1.022	0.188	0.906
								EUR GWAS2	0.06	0.068	0.885	0.075	0.103
								EUR GWAS3	0.036	0.045	0.782	0.231	0.288
								SP GWAS	-	-	0.733	0.137	0.0348
#14	rs6740462	2	65667272	C	A	SPRED2	intergenic	Trans meta	-	-	1.117	0.022	4.81e-07	0.022	26502338
								EAS meta	-	-	1.066	0.03	0.0338
								HK GWAS	0.862	0.848	1.112	0.062	0.0852
								CC GWAS	0.8	0.797	1.013	0.063	0.833
								GZ GWAS	0.849	0.847	1.028	0.08	0.728
								KR IC	0.84	0.834	1.042	0.055	0.439
								BJ IC	0.794	0.765	1.176	0.108	0.131
								MC IC	0.849	0.816	1.266	0.145	0.139
								EUR meta	-	-	1.178	0.032	3.25e-07
								EUR GWAS1	0.765	0.714	1.303	0.094	0.00503
								EUR GWAS2	0.767	0.73	1.214	0.042	4.33e-06
								EUR GWAS3	0.778	0.763	1.081	0.104	0.452
								SP GWAS	-	-	1.068	0.07	0.469
#15	rs6705628	2	74208362	C	T	DGUOK-AS1	ncRNA_exonic	Trans meta	-	-	0.845	0.029	4.61e-09	0.284	23273568
								EAS meta	-	-	0.851	0.029	4.71e-08
								HK GWAS	0.123	0.149	0.804	0.065	0.000851
								CC GWAS	0.183	0.212	0.839	0.063	0.00565
								GZ GWAS	0.153	0.157	0.948	0.079	0.496
								KR IC	0.175	0.197	0.87	0.05	0.00886
								BJ IC	0.199	0.222	0.87	0.11	0.209
								MC IC	0.113	0.169	0.62	0.283	0.00635
								EUR meta	-	-	0.742	0.126	0.0173
								EUR GWAS1	0.01	0.019	0.478	0.36	0.0408
								EUR GWAS2	0.013	0.016	0.765	0.156	0.0869
								EUR GWAS3	0.013	0.006	2.288	0.478	0.0836
								SP GWAS	-	-	0.567	0.309	0.0721
#16	rs2322659	2	136555659	T	C	LCT	missense	EAS meta	-	-	1.106	0.023	7.38e-06	QC fail in EUR	29233832
								HK GWAS	0.504	0.485	1.077	0.043	0.0856
								CC GWAS	0.458	0.44	1.07	0.051	0.184
								GZ GWAS	0.52	0.475	1.195	0.057	0.00171
								KR IC	0.532	0.505	1.111	0.043	0.0128
								BJ IC	0.45	0.419	1.136	0.218	0.164
								MC IC	0.474	0.456	1.075	0.19	0.561
#17	rs1990760	2	163124051	C	T	IFIH1	missense	Trans meta	-	-	1.11	0.02	1.82e-07	0.131	22046141
								EAS meta	-	-	1.078	0.028	0.00694
								HK GWAS	0.208	0.184	1.163	0.053	0.00486
								CC GWAS	0.211	0.206	1.036	0.061	0.559
								GZ GWAS	0.201	0.178	1.151	0.073	0.0543
								KR IC	0.184	0.182	1.01	0.053	0.89
								BJ IC	0.235	0.212	1.14	0.108	0.226
								MC IC	0.195	0.216	0.88	0.145	0.373
								EUR meta	-	-	1.145	0.029	2.44e-06
								EUR GWAS1	0.625	0.595	1.122	0.085	0.178
								EUR GWAS2	0.638	0.61	1.091	0.038	0.0214
								EUR GWAS3	0.634	0.562	1.36	0.091	0.000743
								SP GWAS	-	-	1.218	0.063	0.000718
#18	rs11889341	2	191943742	C	T	STAT4	intronic	Trans meta	-	-	1.591	0.019	5.89e-137	0.022	26502338
								EAS meta	-	-	1.543	0.023	3.79e-79
								HK GWAS	0.443	0.344	1.525	0.045	4.01e-21
								CC GWAS	0.424	0.337	1.465	0.052	2.79e-13
								GZ GWAS	0.447	0.339	1.571	0.06	3.27e-14
								KR IC	0.408	0.299	1.62	0.042	1.97e-27
								BJ IC	0.409	0.334	1.38	0.094	0.00053
								MC IC	0.453	0.331	1.67	0.122	2.51e-05
								EUR meta	-	-	1.688	0.032	7.23e-61
								EUR GWAS1	0.324	0.219	1.701	0.098	5.5e-08
								EUR GWAS2	0.307	0.212	1.657	0.042	2.6e-33
								EUR GWAS3	0.384	0.212	2.337	0.102	6.86e-17
								SP GWAS	-	-	1.529	0.067	8.95e-10
#19	rs3768792	2	213871709	G	A	IKZF2	UTR3	Trans meta	-	-	0.869	0.026	8.36e-08	0.031	26502338
								EAS meta	-	-	0.914	0.035	0.00961
								HK GWAS	0.785	0.801	0.907	0.052	0.0629
								CC GWAS	0.79	0.799	0.952	0.061	0.422
								GZ GWAS	0.787	0.808	0.873	0.073	0.0626
								EUR meta	-	-	0.815	0.04	2.39e-07
								EUR GWAS1	0.837	0.88	0.674	0.127	0.00191
								EUR GWAS2	0.838	0.865	0.804	0.051	1.74e-05
								EUR GWAS3	0.899	0.89	1.105	0.148	0.501
								SP GWAS	-	-	0.834	0.083	0.0335
#20	rs6445972	3	58321707	C	T	PXK	intronic	EUR meta	-	-	1.116	0.03	0.000283	Mononorphic	25620976
								EUR GWAS1	0.689	0.639	1.244	0.086	0.0111	SNV in EAS
								EUR GWAS2	0.732	0.701	1.146	0.041	0.000801
								EUR GWAS3	0.661	0.658	1.014	0.094	0.881
								SP GWAS	-	-	1.027	0.065	0.432
#21	rs6445975	3	58370177	G	T	PXK	intronic	Trans meta	-	-	0.914	0.02	9.31e-06	0.256	18204446
								EAS meta	-	-	0.933	0.027	0.00966
								HK GWAS	0.818	0.827	0.932	0.056	0.204
								CC GWAS	0.78	0.791	0.918	0.06	0.153
								GZ GWAS	0.801	0.807	0.969	0.071	0.656
								KR IC	0.762	0.77	0.952	0.046	0.373
								BJ IC	0.758	0.792	0.82	0.105	0.0716
								MC IC	0.811	0.828	0.893	0.152	0.467
								EUR meta	-	-	0.89	0.031	0.000161
								EUR GWAS1	0.763	0.783	0.902	0.098	0.293
								EUR GWAS2	0.674	0.706	0.881	0.039	0.00107
								EUR GWAS3	0.773	0.774	0.992	0.106	0.938
								SP GWAS	-	-	0.875	0.07	0.0504
#22	rs9311676	3	58470351	C	T	LOC107986092	intronic	EUR meta	-	-	0.899	0.028	0.000159	Rare in EAS	26502338
								EUR GWAS1	0.44	0.484	0.841	0.082	0.0341
								EUR GWAS2	0.371	0.406	0.883	0.037	0.00088
								EUR GWAS3	0.498	0.488	1.035	0.088	0.699
								SP GWAS	-	-	0.916	0.061	0.0472
#23	rs1131265	3	119222456	G	C	TIMMDC1;CD80	synonymous SNV	Trans meta	-	-	0.843	0.021	8.35e-16	0.121	28714469
								EAS meta	-	-	0.827	0.025	1.37e-14
								HK GWAS	0.312	0.342	0.878	0.046	0.00481
								CC GWAS	0.281	0.324	0.821	0.055	0.000327
								GZ GWAS	0.309	0.361	0.792	0.061	0.000137
								KR IC	0.263	0.308	0.8	0.049	2.94e-06
								BJ IC	0.27	0.299	0.87	0.101	0.158
								MC IC	0.3	0.358	0.77	0.128	0.0375
								EUR meta	-	-	0.891	0.041	0.00489
								EUR GWAS1	0.133	0.17	0.752	0.114	0.0124
								EUR GWAS2	0.174	0.189	0.903	0.047	0.0309
								EUR GWAS3	0.169	0.17	0.986	0.12	0.904
#24	rs564799	3	159728987	C	T	IL12A	ncRNA_intronic	Trans meta	-	-	0.864	0.022	3.19e-11	0.839	26502338
								EAS meta	-	-	0.859	0.034	8.84e-06
								HK GWAS	0.135	0.14	0.954	0.063	0.458
								CC GWAS	0.129	0.138	0.935	0.074	0.36
								GZ GWAS	0.113	0.158	0.688	0.083	6.78e-06
								KR IC	0.091	0.107	0.84	0.073	0.0149
								BJ IC	0.13	0.145	0.88	0.132	0.32
								MC IC	0.128	0.174	0.7	0.166	0.0294
								EUR meta	-	-	0.867	0.029	8.02e-07
								EUR GWAS1	0.331	0.345	0.939	0.09	0.482
								EUR GWAS2	0.395	0.426	0.877	0.037	0.00039
								EUR GWAS3	0.303	0.341	0.842	0.097	0.0747
								SP GWAS	-	-	0.814	0.065	0.0017
#25	rs10936599	3	169492101	C	T	MYNN	synonymous SNV	Trans meta	-	-	0.89	0.018	2.31e-10	0.676	28108556
								EAS meta	-	-	0.895	0.022	4.5e-07
								HK GWAS	0.521	0.54	0.925	0.043	0.0714
								CC GWAS	0.541	0.556	0.954	0.05	0.341
								GZ GWAS	0.522	0.559	0.861	0.058	0.00956
								KR IC	0.565	0.61	0.826	0.041	1.36e-05
								BJ IC	0.508	0.54	0.885	0.091	0.164
								MC IC	0.544	0.516	1.124	0.122	0.34
								EUR meta	-	-	0.88	0.033	0.000114
								EUR GWAS1	0.194	0.221	0.857	0.102	0.131
								EUR GWAS2	0.231	0.248	0.913	0.043	0.0322
								EUR GWAS3	0.196	0.249	0.737	0.107	0.00453
								SP GWAS	-	-	0.869	0.075	0.0831
#26	rs6762714	3	188470238	C	T	LPP	intronic	Trans meta	-	-	1.1	0.023	3.43e-05	0.855	27399966
								EAS meta	-	-	1.106	0.039	0.00941
								HK GWAS	0.838	0.828	1.082	0.059	0.185
								CC GWAS	0.842	0.822	1.161	0.068	0.0288
								GZ GWAS	0.831	0.822	1.08	0.079	0.331
								EUR meta	-	-	1.096	0.029	0.00122
								EUR GWAS1	0.441	0.385	1.268	0.087	0.00626
								EUR GWAS2	0.418	0.392	1.085	0.037	0.0302
								EUR GWAS3	0.374	0.358	1.075	0.092	0.433
								SP GWAS	-	-	1.06	0.061	0.525
#27	rs4690229	4	970724	A	T	DGKQ;SLC26A1	intergenic	Trans meta	-	-	1.101	0.02	2.45e-06	0.652	28714469
								EAS meta	-	-	1.09	0.03	0.00414
								HK GWAS	0.342	0.333	1.044	0.046	0.358
								CC GWAS	0.407	0.372	1.174	0.051	0.00169
								GZ GWAS	0.359	0.345	1.056	0.062	0.378
								EUR meta	-	-	1.11	0.028	0.000165
								EUR GWAS1	0.491	0.467	1.102	0.088	0.266
								EUR GWAS2	0.497	0.47	1.106	0.036	0.00536
								EUR GWAS3	0.452	0.441	1.049	0.087	0.583
								SP GWAS	-	-	1.157	0.06	0.0202
#28	rs10028805	4	102737250	G	A	BANK1	intronic	Trans meta	-	-	0.854	0.019	2.67e-17	0.985	26502338
								EAS meta	-	-	0.854	0.024	8.41e-11
								HK GWAS	0.346	0.39	0.823	0.045	1.49e-05
								CC GWAS	0.292	0.324	0.854	0.055	0.00391
								GZ GWAS	0.353	0.371	0.937	0.06	0.281
								KR IC	0.235	0.28	0.79	0.049	2.18e-06
								BJ IC	0.275	0.3	0.88	0.1	0.208
								MC IC	0.394	0.358	1.16	0.124	0.215
								EUR meta	-	-	0.854	0.029	5.85e-08
								EUR GWAS1	0.355	0.37	0.937	0.086	0.448
								EUR GWAS2	0.331	0.37	0.858	0.039	7.13e-05
								EUR GWAS3	0.353	0.397	0.834	0.091	0.0457
								SP GWAS	-	-	0.811	0.063	0.00199
#29	rs7726159	5	1282319	C	A	TERT	intron	Trans meta	-	-	1.134	0.019	6.04e-11	0.15	26808113
								EAS meta	-	-	1.156	0.023	4.72e-10
								HK GWAS	0.418	0.386	1.155	0.046	0.00168
								CC GWAS	0.434	0.399	1.182	0.054	0.00192
								GZ GWAS	0.416	0.385	1.134	0.058	0.031
								KR IC	0.397	0.364	1.15	0.043	0.00127
								BJ IC	0.442	0.42	1.09	0.094	0.326
								MC IC	0.479	0.416	1.29	0.119	0.0337
								EUR meta	-	-	1.089	0.034	0.0136
								EUR GWAS1	0.414	0.39	1.12	0.089	0.205
								EUR GWAS2	0.355	0.336	1.092	0.04	0.0296
								EUR GWAS3	0.401	0.394	1.035	0.098	0.729
#30	rs7726414	5	133431834	C	T	VDAC1;TCF7	intergenic	Trans meta	-	-	1.317	0.034	3.17e-16	0.638	(1)26502338
								EAS meta	-	-	1.302	0.042	2.26e-10		(2)26808113
								HK GWAS	0.099	0.089	1.122	0.075	0.124
								CC GWAS	0.086	0.06	1.433	0.092	9.03e-05
								GZ GWAS	0.107	0.086	1.306	0.103	0.00976
								KR IC	0.068	0.052	1.33	0.088	0.00125
								BJ IC	0.085	0.048	1.85	0.187	0.000956
								MC IC	0.13	0.096	1.41	0.191	0.0658
								EUR meta	-	-	1.346	0.058	2.39e-07
								EUR GWAS1	0.096	0.085	1.131	0.146	0.4
								EUR GWAS2	0.055	0.037	1.454	0.086	1.26e-05
								EUR GWAS3	0.089	0.072	1.247	0.162	0.174
								SP GWAS	-	-	1.356	0.111	0.0211
#31	rs10036748	5	150458146	C	T	TNIP1	intronic	Trans meta	-	-	1.278	0.021	5.65e-33	0.222	19838193
								EAS meta	-	-	1.25	0.027	3.22e-16
								HK GWAS	0.772	0.74	1.192	0.051	0.000542
								CC GWAS	0.792	0.758	1.216	0.061	0.00123
								GZ GWAS	0.798	0.752	1.296	0.069	0.000157
								KR IC	0.82	0.781	1.282	0.056	7.01e-06
								BJ IC	0.813	0.75	1.449	0.112	0.000756
								MC IC	0.782	0.751	1.19	0.138	0.207
								EUR meta	-	-	1.315	0.031	1.09e-18
								EUR GWAS1	0.313	0.264	1.25	0.093	0.0169
								EUR GWAS2	0.295	0.239	1.321	0.041	1.24e-11
								EUR GWAS3	0.377	0.297	1.429	0.094	0.000148
								SP GWAS	-	-	1.277	0.068	0.000764
#32	rs2431697	5	159879978	T	C	PTTG1;MIR146A	intergenic	Trans meta	-	-	0.784	0.022	5.98e-29	0.784	(2)25890262,
								EAS meta	-	-	0.779	0.034	1.57e-13		(1)26502338
								HK GWAS	0.086	0.108	0.789	0.075	0.00152
								CC GWAS	0.14	0.184	0.728	0.07	5.89e-06
								GZ GWAS	0.096	0.107	0.85	0.096	0.0908
								KR IC	0.165	0.198	0.8	0.06	8.86e-05
								BJ IC	0.145	0.209	0.64	0.12	0.0002
								MC IC	0.116	0.11	1.06	0.187	0.747
								EUR meta	-	-	0.788	0.028	5.16e-17
								EUR GWAS1	0.414	0.44	0.898	0.083	0.198
								EUR GWAS2	0.376	0.439	0.771	0.038	4.82e-12
								EUR GWAS3	0.366	0.462	0.68	0.09	1.77e-05
								SP GWAS	-	-	0.834	0.061	0.00793
#33	rs9270984	6	32573991	T	G	HLA region	intergenic	Trans meta	-	-	0.634	0.027	6.51e-66	8e-13	(1)23273568,
								EAS meta	-	-	0.543	0.034	4.37e-71		(2)20169177
								HK GWAS	0.711	0.811	0.558	0.052	1.91e-29
								CC GWAS	0.752	0.847	0.517	0.062	4.39e-26
								GZ GWAS	0.665	0.78	0.547	0.067	3.42e-19
								EUR meta	-	-	0.801	0.042	1.55e-07
								EUR GWAS1	0.837	0.904	0.523	0.137	2.25e-06
								EUR GWAS2	0.808	0.835	0.843	0.047	0.000295
								EUR GWAS3	0.859	0.883	0.798	0.132	0.0874
#34	rs3734266	6	34823187	T	C	UHRF1BP1	intronic	Trans meta	-	-	1.289	0.025	9.4e-24	0.083	(1)23273568
								EAS meta	-	-	1.339	0.033	1.96e-18		(2)26502338
								HK GWAS	0.166	0.125	1.378	0.06	1.02e-07
								CC GWAS	0.178	0.127	1.481	0.067	4e-09
								GZ GWAS	0.134	0.107	1.296	0.089	0.00354
								KR IC	0.1	0.087	1.16	0.074	0.0381
								BJ IC	0.164	0.12	1.45	0.13	0.0046
								MC IC	0.133	0.117	1.16	0.18	0.408
								EUR meta	-	-	1.225	0.039	1.8e-07
								EUR GWAS1	0.206	0.174	1.23	0.106	0.0496
								EUR GWAS2	0.136	0.112	1.267	0.055	1.63e-05
								EUR GWAS3	0.174	0.157	1.127	0.119	0.316
								SP GWAS	-	-	1.184	0.077	0.0267
#35	rs597325	6	91002494	A	G	BACH2	intronic	Trans meta	-	-	1.087	0.018	3.26e-06	0.653	27399966
								EAS meta	-	-	1.094	0.023	8.56e-05
								HK GWAS	0.502	0.484	1.078	0.043	0.0841
								CC GWAS	0.508	0.486	1.099	0.05	0.0595
								GZ GWAS	0.522	0.514	1.031	0.061	0.617
								KR IC	0.453	0.425	1.12	0.044	0.00826
								BJ IC	0.514	0.505	1.04	0.051	0.683
								MC IC	0.53	0.453	1.36	0.12	0.00914
								EUR meta	-	-	1.076	0.029	0.0113
								EUR GWAS1	0.655	0.665	0.955	0.088	0.597
								EUR GWAS2	0.629	0.606	1.121	0.038	0.00239
								EUR GWAS3	0.675	0.644	1.141	0.093	0.157
								SP GWAS	-	-	0.991	0.063	0.604
#36	rs548234	6	106568034	C	T	PRDM1;ATG5	intergenic	Trans meta	-	-	0.814	0.019	2.39e-28	0.275	19838193
								EAS meta	-	-	0.801	0.024	2.39e-20
								HK GWAS	0.676	0.713	0.835	0.047	0.000126
								CC GWAS	0.681	0.739	0.749	0.055	1.4e-07
								GZ GWAS	0.68	0.718	0.834	0.062	0.00372
								KR IC	0.671	0.718	0.8	0.043	1.59e-06
								BJ IC	0.69	0.752	0.73	0.101	0.00192
								MC IC	0.671	0.71	0.833	0.127	0.154
								EUR meta	-	-	0.835	0.029	8.29e-10
								EUR GWAS1	0.645	0.704	0.756	0.091	0.00204
								EUR GWAS2	0.629	0.668	0.833	0.038	1.67e-06
								EUR GWAS3	0.693	0.73	0.823	0.099	0.0485
								SP GWAS	-	-	0.888	0.064	0.0415
#37	rs2327832	6	137973068	A	G	OLIG3	intergenic	EUR meta	-	-	1.177	0.034	1.14e-06	QC fail in EAS	28714469
								EUR GWAS1	0.211	0.214	0.979	0.102	0.836
								EUR GWAS2	0.247	0.216	1.196	0.043	3.48e-05
								EUR GWAS3	0.204	0.165	1.32	0.115	0.0163
								SP GWAS	-	-	1.181	0.074	0.0147
#38	rs2230926	6	138196066	T	G	TNFAIP3	missense	Trans meta	-	-	1.881	0.039	7.34e-59	0.033	19838193
								EAS meta	-	-	2.001	0.049	5.76e-46
								HK GWAS	0.055	0.024	2.371	0.112	1.57e-14
								CC GWAS	0.074	0.045	1.695	0.101	1.55e-07
								GZ GWAS	0.057	0.029	2.025	0.156	6.24e-06
								KR IC	0.1	0.055	1.93	0.078	5.22e-17
								BJ IC	0.106	0.043	2.67	0.188	7.82e-08
								MC IC	0.06	0.03	2.08	0.303	0.0139
								EUR meta	-	-	1.683	0.065	1.48e-15
								EUR GWAS1	0.068	0.047	1.518	0.188	0.0266
								EUR GWAS2	0.054	0.034	1.737	0.089	4.5e-10
								EUR GWAS3	0.071	0.031	2.331	0.205	3.62e-05
								SP GWAS	-	-	1.433	0.134	0.0599
#39	rs849142	7	28185891	T	C	JAZF1	intronic	Trans meta	-	-	0.923	0.027	0.0034	0.578	(1)19838195,
								EAS meta	-	-	0.854	0.143	0.268		(2)26502338
								HK GWAS	0.006	0.007	0.862	0.279	0.595
								CC GWAS	0.011	0.013	0.893	0.237	0.634
								GZ GWAS	0.006	0.007	0.887	0.363	0.741
								EUR meta	-	-	0.926	0.028	0.00563
								EUR GWAS1	0.51	0.537	0.903	0.084	0.224
								EUR GWAS2	0.486	0.503	0.953	0.037	0.194
								EUR GWAS3	0.445	0.501	0.79	0.09	0.00904
								SP GWAS	-	-	0.929	0.06	0.385
#40	rs2366293	7	50227828	G	C	C7orf72;IKZF1	intergenic	Trans meta	-	-	0.873	0.034	5.45e-05	0.19	22046141
								EAS meta	-	-	0.97	0.087	0.723
								HK GWAS	0.968	0.97	0.907	0.128	0.448
								CC GWAS	0.973	0.976	0.861	0.16	0.35
								GZ GWAS	0.971	0.965	1.274	0.178	0.173
								EUR meta	-	-	0.857	0.037	2.36e-05
								EUR GWAS1	0.797	0.801	0.963	0.104	0.719
								EUR GWAS2	0.834	0.855	0.819	0.051	8.67e-05
								EUR GWAS3	0.79	0.783	1.049	0.11	0.665
								SP GWAS	-	-	0.809	0.074	0.0187
#41	rs4917014	7	50305863	T	G	C7orf72;IKZF1	intergenic	Trans meta	-	-	0.798	0.019	2.17e-31	0.0004	(1)19838193,
								EAS meta	-	-	0.753	0.025	5.18e-29		(2)26502338
								HK GWAS	0.239	0.291	0.757	0.05	2.23e-08
								CC GWAS	0.256	0.318	0.729	0.057	2.77e-08
								GZ GWAS	0.238	0.27	0.829	0.067	0.00483
								KR IC	0.325	0.398	0.73	0.047	2.22e-12
								BJ IC	0.263	0.325	0.74	0.1	0.00287
								MC IC	0.239	0.284	0.79	0.135	0.0807
								EUR meta	-	-	0.865	0.03	1.34e-06
								EUR GWAS1	0.299	0.367	0.741	0.088	0.000644
								EUR GWAS2	0.295	0.321	0.884	0.04	0.00185
								EUR GWAS3	0.357	0.351	1.023	0.093	0.805
								SP GWAS	-	-	0.821	0.065	0.0084
#42	rs13238909	7	67076373	G	A	ST3AGL4	intergenic	Trans meta	-	-	0.912	0.033	0.00508	0.956	29625966
								EAS meta	-	-	0.915	0.069	0.197
								HK GWAS	0.034	0.043	0.808	0.115	0.0627
								CC GWAS	0.063	0.066	0.972	0.101	0.781
								GZ GWAS	0.036	0.034	1.006	0.162	0.972
								EUR meta	-	-	0.911	0.037	0.0129
								EUR GWAS1	0.134	0.17	0.774	0.113	0.023
								EUR GWAS2	0.161	0.178	0.885	0.049	0.0125
								EUR GWAS3	0.167	0.162	1.039	0.117	0.741
								SP GWAS	-	-	1.013	0.083	0.655
#43	rs73135369	7	73940978	T	C	GTF2IRD1	intronic	Trans meta	-	-	1.35	0.045	2.46e-11	0.104	27399966
								EAS meta	-	-	1.4	0.05	2.15e-11
								HK GWAS	0.095	0.068	1.472	0.08	1.18e-06
								CC GWAS	0.115	0.089	1.365	0.082	0.000136
								GZ GWAS	0.095	0.072	1.336	0.107	0.00671
								EUR meta	-	-	1.167	0.1	0.124
								EUR GWAS1	0.021	0.017	1.25	0.305	0.465
								EUR GWAS2	0.028	0.021	1.2	0.116	0.115
								EUR GWAS3	0.027	0.028	0.952	0.269	0.853
#44	rs117026326	7	74126034	C	T	GTF2I	intronic	EAS meta	-	-	2.994	0.102	7.35e-27	QC fail in EUR	26808113;
								GZ GWAS	0.198	0.081	2.994	0.102	7.35e-27		28135245
#45	rs11773745	7	75171438	A	G	HIP1	intronic	Trans meta	-	-	1.115	0.023	1.41e-06	3.77e-06	19838193
								EAS meta	-	-	1.239	0.032	2.52e-11		26663300
								HK GWAS	0.716	0.676	1.209	0.048	7.6e-05
								CC GWAS	0.743	0.696	1.277	0.058	2.38e-05
								GZ GWAS	0.725	0.683	1.249	0.065	0.000677
								EUR meta	-	-	1.006	0.032	0.855
								EUR GWAS1	0.219	0.244	0.87	0.098	0.155
								EUR GWAS2	0.274	0.266	1.036	0.041	0.391
								EUR GWAS3	0.253	0.261	0.965	0.082	0.663
								Spain GWAS	-	-	0.983	0.073	0.926
#46	rs729302	7	128568960	A	C	KCP;IRF5	intergenic	Trans meta	-	-	0.774	0.019	2.8e-41	0.385	(1)23273568
								EAS meta	-	-	0.763	0.024	1.74e-28		(2)23053960
								HK GWAS	0.262	0.337	0.705	0.048	3.08e-13
								CC GWAS	0.294	0.344	0.792	0.054	1.81e-05
								GZ GWAS	0.284	0.331	0.794	0.062	0.000199
								KR IC	0.265	0.326	0.75	0.046	6.14e-10
								BJ IC	0.321	0.355	0.86	0.097	0.116
								MC IC	0.319	0.348	0.87	0.129	0.286
								EUR meta	-	-	0.79	0.031	1.36e-14
								EUR GWAS1	0.26	0.298	0.84	0.092	0.057
								EUR GWAS2	0.27	0.326	0.768	0.04	5.17e-11
								EUR GWAS3	0.28	0.328	0.797	0.097	0.019
								SP GWAS	-	-	0.823	0.067	0.00882
#47	rs4728142	7	128573967	G	A	KCP;IRF5	intergenic	Trans meta	-	-	1.451	0.021	4.64e-71	0.00789	(1)19838193,
								EAS meta	-	-	1.562	0.032	2.55e-45		(2)24871463
								HK GWAS	0.182	0.125	1.567	0.06	7.35e-14
								CC GWAS	0.178	0.134	1.423	0.068	2.35e-07
								GZ GWAS	0.176	0.117	1.638	0.086	9.13e-09
								KR IC	0.18	0.117	1.66	0.061	5.6e-18
								BJ IC	0.196	0.121	1.77	0.127	4.87e-06
								MC IC	0.167	0.148	1.15	0.162	0.388
								EUR meta	-	-	1.37	0.028	1.27e-29
								EUR GWAS1	0.558	0.502	1.241	0.085	0.0108
								EUR GWAS2	0.524	0.44	1.405	0.037	1.81e-20
								EUR GWAS3	0.506	0.457	1.213	0.088	0.028
								SP GWAS	-	-	1.429	0.061	4.03e-09
#48	rs12531711	7	128617466	A	G	IRF5;TNPO3	intron	EUR meta	-	-	1.718	0.04	7.38e-41	Mononorphic	23053960
								EUR GWAS1	0.147	0.111	1.375	0.133	0.0166	SNV in EAS
								EUR GWAS2	0.185	0.109	1.775	0.051	3.12e-29
								EUR GWAS3	0.149	0.094	1.692	0.136	0.000104
								SP GWAS	-	-	1.735	0.092	1.19e-08
#49	rs2428	8	8641145	C	T	MFHAS1	UTR3	Trans meta	-	-	1.073	0.026	0.00704	0.103	29625966
								EAS meta	-	-	1.017	0.042	0.692
								HK GWAS	0.871	0.862	1.07	0.063	0.284
								CC GWAS	0.86	0.871	0.942	0.075	0.425
								GZ GWAS	0.875	0.872	1.024	0.088	0.787
								EUR meta	-	-	1.11	0.034	0.0018
								EUR GWAS1	0.494	0.459	1.137	0.082	0.118
								EUR GWAS2	0.512	0.476	1.025	0.054	0.644
								EUR GWAS3	0.539	0.502	1.164	0.089	0.0882
								SP GWAS	-	-	1.185	0.061	0.0109
#50	rs12680762	8	11332026	C	T	FAM167A	intron	EUR meta	-	-	1.216	0.035	3.5e-08	QC fail in EAS	23053960
								EUR GWAS1	0.263	0.244	1.11	0.099	0.294
								EUR GWAS2	0.32	0.272	1.193	0.05	0.00038
								EUR GWAS3	0.29	0.24	1.344	0.106	0.00514
								SP GWAS	-	-	1.264	0.071	0.0029
#51	rs2736340	8	11343973	C	T	FAM167A;BLK	intergenic	Trans meta	-	-	1.363	0.021	2.01e-50	0.065	19838195
								EAS meta	-	-	1.403	0.026	1.29e-38
								HK GWAS	0.78	0.712	1.431	0.051	2.82e-12
								CC GWAS	0.797	0.733	1.427	0.06	3.79e-09
								GZ GWAS	0.774	0.715	1.359	0.066	2.98e-06
								KR IC	0.787	0.726	1.389	0.047	3.93e-11
								BJ IC	0.784	0.725	1.37	0.107	0.00258
								MC IC	0.774	0.704	1.449	0.141	0.00714
								EUR meta	-	-	1.296	0.034	3.36e-14
								EUR GWAS1	0.272	0.258	1.064	0.093	0.501
								EUR GWAS2	0.314	0.258	1.275	0.047	3.02e-07
								EUR GWAS3	0.31	0.233	1.514	0.102	4.72e-05
								SP GWAS	-	-	1.397	0.071	2.04e-05
#52	rs7097397	10	50025396	G	A	WDFY4	missense	Trans meta	-	-	0.804	0.018	1.82e-32	0.069	20169177
								EAS meta	-	-	0.783	0.024	4.79e-25
								HK GWAS	0.649	0.706	0.75	0.048	1.55e-09
								CC GWAS	0.617	0.667	0.791	0.054	1.31e-05
								GZ GWAS	0.64	0.676	0.852	0.062	0.0104
								KR IC	0.579	0.638	0.781	0.042	1.25e-08
								BJ IC	0.599	0.681	0.699	0.094	0.000137
								MC IC	0.65	0.677	0.885	0.124	0.336
								EUR meta	-	-	0.838	0.029	1.07e-09
								EUR GWAS1	0.391	0.456	0.759	0.087	0.00155
								EUR GWAS2	0.32	0.363	0.841	0.039	6.95e-06
								EUR GWAS3	0.385	0.465	0.707	0.092	0.000172
								SP GWAS	-	-	0.94	0.061	0.174
#53	rs4948496	10	63805617	T	C	ARID5B	intronic	Trans meta	-	-	1.139	0.02	1.29e-10	0.871	(1)23273568,
								EAS meta	-	-	1.143	0.03	6e-06		(2)26502338
								HK GWAS	0.663	0.623	1.183	0.045	0.000194
								CC GWAS	0.656	0.625	1.133	0.052	0.0156
								GZ GWAS	0.652	0.633	1.089	0.06	0.156
								EUR meta	-	-	1.136	0.028	4.92e-06
								EUR GWAS1	0.536	0.499	1.176	0.084	0.0542
								EUR GWAS2	0.481	0.449	1.132	0.037	0.000681
								EUR GWAS3	0.569	0.546	1.088	0.089	0.346
								SP GWAS	-	-	1.147	0.06	0.0781
#54	rs12802200	11	566936	C	A	MIR210HG	ncRNA_exonic	Trans meta	-	-	0.82	0.033	1.59e-09	0.966	26502338
								EAS meta	-	-	0.818	0.08	0.0123
								HK GWAS	0.024	0.028	0.841	0.14	0.216
								CC GWAS	0.018	0.019	0.888	0.202	0.555
								GZ GWAS	0.017	0.024	0.667	0.202	0.0453
								KR IC	0.017	0.018	0.93	0.167	0.671
								BJ IC	0.019	0.027	0.7	0.304	0.241
								MC IC	0.023	0.033	0.68	0.365	0.291
								EUR meta	-	-	0.821	0.036	3.97e-08
								EUR GWAS1	0.172	0.202	0.815	0.106	0.0541
								EUR GWAS2	0.165	0.196	0.819	0.048	2.93e-05
								EUR GWAS3	0.166	0.208	0.758	0.116	0.0167
								SP GWAS	-	-	0.857	0.077	0.0686
#55	rs2732552	11	35084592	T	C	PDHX	intergenic	Trans meta	-	-	1.174	0.019	1.13e-16	0.565	(1)26502338
								EAS meta	-	-	1.162	0.027	1.74e-08		(2)21194677
								HK GWAS	0.788	0.771	1.1	0.052	0.0682
								CC GWAS	0.782	0.754	1.172	0.061	0.00883
								GZ GWAS	0.789	0.76	1.192	0.069	0.0112
								KR IC	0.731	0.69	1.22	0.047	2.52e-05
								BJ IC	0.775	0.749	1.149	0.106	0.175
								MC IC	0.784	0.79	0.962	0.144	0.804
								EUR meta	-	-	1.188	0.028	1.02e-09
								EUR GWAS1	0.597	0.548	1.233	0.085	0.0134
								EUR GWAS2	0.588	0.554	1.161	0.037	5.19e-05
								EUR GWAS3	0.618	0.542	1.378	0.092	0.000473
								SP GWAS	-	-	1.16	0.061	0.0331
#56	rs1061502	11	614318	T	C	IRF7	missense	Trans meta	-	-	0.835	0.03	1.11e-09	0.866	21360504
								EAS meta	-	-	0.795	0.101	0.0225
								HK GWAS	0.023	0.027	0.837	0.142	0.209
								CC GWAS	0.016	0.018	0.883	0.2	0.534
								GZ GWAS	0.016	0.024	0.637	0.206	0.0282
								EUR meta	-	-	0.834	0.032	1.1e-08
								EUR GWAS1	0.232	0.277	0.799	0.094	0.0174
								EUR GWAS2	0.229	0.269	0.815	0.042	1.31e-06
								EUR GWAS3	0.258	0.282	0.885	0.099	0.218
								SP GWAS	-	-	0.879	0.069	0.0948
#57	rs2009453	11	65399528	C	T	PCNX3;RELA	intronic	Trans meta	-	-	0.885	0.018	4.22e-12	0.034	26808113
								EAS meta	-	-	0.859	0.023	1.96e-11
								HK GWAS	0.469	0.485	0.944	0.044	0.184
								CC GWAS	0.409	0.452	0.828	0.051	0.000253
								GZ GWAS	0.455	0.503	0.829	0.058	0.00119
								KR IC	0.4	0.448	0.82	0.042	5.52e-06
								BJ IC	0.416	0.448	0.88	0.09	0.153
								MC IC	0.43	0.47	0.85	0.117	0.166
								EUR meta	-	-	0.927	0.028	0.00623
								EUR GWAS1	0.506	0.527	0.932	0.083	0.395
								EUR GWAS2	0.535	0.551	0.921	0.037	0.0237
								EUR GWAS3	0.592	0.571	1.094	0.09	0.316
								SP GWAS	-	-	0.873	0.06	0.0342
#58	rs1308020	11	65497558	G	A	RNASEH2C	intergenic	Trans meta	-	-	0.874	0.022	1.28e-09	0.00787	28108556
								EAS meta	-	-	0.818	0.033	1.83e-09
								HK GWAS	0.227	0.26	0.843	0.051	0.000729
								CC GWAS	0.213	0.25	0.814	0.06	0.000598
								GZ GWAS	0.224	0.271	0.783	0.066	0.000209
								EUR meta	-	-	0.921	0.03	0.00533
								EUR GWAS1	0.356	0.373	0.935	0.087	0.445
								EUR GWAS2	0.319	0.343	0.908	0.039	0.0141
								EUR GWAS3	0.342	0.353	0.954	0.093	0.617
								SP GWAS	-	-	0.932	0.063	0.202
#59	rs494003	11	65542298	G	A	AP5B1	UTR3	Trans meta	-	-	1.172	0.027	8.02e-09	0.177	27399966
								EAS meta	-	-	1.113	0.047	0.0208
								HK GWAS	0.109	0.105	1.04	0.07	0.576
								CC GWAS	0.106	0.093	1.167	0.082	0.058
								GZ GWAS	0.114	0.098	1.185	0.096	0.0769
								EUR meta	-	-	1.204	0.034	4.92e-08
								EUR GWAS1	0.218	0.226	0.943	0.1	0.557
								EUR GWAS2	0.225	0.195	1.192	0.044	6.94e-05
								EUR GWAS3	0.171	0.153	1.145	0.121	0.263
								SP GWAS	-	-	1.437	0.074	5.27e-07
#60	rs10750836	11	68815523	C	T	TPCN2	upstream	Trans meta	-	-	0.907	0.028	0.000546	0.066	29233832
								EAS meta	-	-	0.897	0.029	0.000167
								HK GWAS	0.503	0.516	0.952	0.044	0.265
								CC GWAS	0.554	0.589	0.863	0.053	0.00525
								GZ GWAS	0.494	0.534	0.847	0.057	0.00349
								EUR meta	-	-	1.157	0.136	0.283
								EUR GWAS1	0.977	0.971	1.324	0.253	0.268
								EUR GWAS2	0.99	0.99	1.179	0.183	0.368
								EUR GWAS3	0.982	0.984	0.849	0.341	0.632
#61	rs11235604	11	72533536	C	T	ATG16L2	missense	EAS meta	-	-	0.778	0.052	1.26e-06	Mononorphic	28108556
								HK GWAS	0.076	0.097	0.774	0.079	0.00124	SNV in EUR
								CC GWAS	0.073	0.096	0.741	0.094	0.00142
								GZ GWAS	0.087	0.102	0.83	0.099	0.0584
#62	rs11603023	11	118486067	T	C	PHLDB1	intronic	Trans meta	-	-	0.91	0.019	4.28e-07	0.107	24001599
								EAS meta	-	-	0.886	0.025	1.27e-06
								HK GWAS	0.649	0.674	0.899	0.046	0.0202
								CC GWAS	0.744	0.772	0.87	0.057	0.0152
								GZ GWAS	0.662	0.688	0.864	0.062	0.0192
								KR IC	0.758	0.774	0.917	0.049	0.0815
								BJ IC	0.76	0.8	0.794	0.109	0.0322
								MC IC	0.675	0.702	0.885	0.131	0.33
								EUR meta	-	-	0.941	0.028	0.0302
								EUR GWAS1	0.534	0.584	0.812	0.085	0.0145
								EUR GWAS2	0.577	0.567	1.016	0.037	0.672
								EUR GWAS3	0.542	0.58	0.855	0.088	0.0757
								SP GWAS	-	-	0.862	0.061	0.027
#63	rs4639966	11	118573519	T	C	TREH;DDX6	intergenic	Trans meta	-	-	1.106	0.019	1.2e-07	0.00776	19838193
								EAS meta	-	-	1.147	0.024	5.2e-09
								HK GWAS	0.45	0.421	1.116	0.044	0.0121
								CC GWAS	0.34	0.303	1.162	0.053	0.00469
								GZ GWAS	0.44	0.401	1.2	0.058	0.00171
								KR IC	0.298	0.272	1.14	0.047	0.00558
								BJ IC	0.304	0.282	1.11	0.1	0.281
								MC IC	0.439	0.395	1.2	0.121	0.133
								EUR meta	-	-	1.032	0.032	0.323
								EUR GWAS1	0.293	0.258	1.198	0.094	0.0557
								EUR GWAS2	0.244	0.248	0.983	0.043	0.684
								EUR GWAS3	0.278	0.249	1.17	0.1	0.118
								SP GWAS	-	-	1.022	0.069	0.852
#64	rs1128334	11	128328959	C	T	ETS1	UTR3	Trans meta	-	-	1.355	0.021	6.41e-49	0.204	20169177
								EAS meta	-	-	1.373	0.023	1.7e-42
								HK GWAS	0.411	0.351	1.293	0.045	8.58e-09
								CC GWAS	0.399	0.341	1.274	0.051	2.2e-06
								GZ GWAS	0.435	0.353	1.414	0.06	8.54e-09
								KR IC	0.454	0.366	1.44	0.044	3.38e-17
								BJ IC	0.423	0.3	1.71	0.095	1.29e-08
								MC IC	0.425	0.343	1.42	0.124	0.00439
								EUR meta	-	-	1.287	0.045	2.52e-08
								EUR GWAS1	0.084	0.08	1.041	0.151	0.789
								EUR GWAS2	0.126	0.096	1.37	0.057	4.22e-08
								EUR GWAS3	0.084	0.087	0.959	0.161	0.796
								SP GWAS	-	-	1.311	0.1	0.00298
#65	rs7941765	11	128499000	T	C	ETS1	intergenic	Trans meta	-	-	1.134	0.022	6.37e-09	0.908	26502338
						LOC101929538		EAS meta	-	-	1.13	0.035	0.00042
								HK GWAS	0.787	0.759	1.178	0.052	0.00176
								CC GWAS	0.795	0.778	1.122	0.063	0.0658
								GZ GWAS	0.786	0.776	1.061	0.069	0.386
								EUR meta	-	-	1.136	0.028	3.95e-06
								EUR GWAS1	0.492	0.438	1.221	0.082	0.0146
								EUR GWAS2	0.552	0.515	1.145	0.036	0.00019
								EUR GWAS3	0.507	0.491	1.067	0.089	0.466
								SP GWAS	-	-	1.099	0.06	0.18
#66	rs10845606	12	12834894	C	A	GPR19	intronic	Trans meta	-	-	0.878	0.023	1.9e-08	0.00873	23273568
								EAS meta	-	-	0.829	0.032	3.8e-09
								HK GWAS	0.285	0.328	0.811	0.048	1.27e-05
								CC GWAS	0.242	0.282	0.811	0.058	0.000283
								GZ GWAS	0.277	0.303	0.884	0.063	0.0498
								EUR meta	-	-	0.937	0.034	0.0527
								EUR GWAS1	0.212	0.228	0.919	0.101	0.404
								EUR GWAS2	0.212	0.224	0.927	0.044	0.0896
								EUR GWAS3	0.177	0.212	0.796	0.115	0.0471
								SP GWAS	-	-	1.035	0.072	0.89
#67	rs10774625	12	111910219	A	G	ATXN2;SH2B3	intron	EUR meta	-	-	0.827	0.028	7.28e-12	Rare in EAS	26502338
								EUR GWAS1	0.496	0.545	0.824	0.084	0.0217
								EUR GWAS2	0.451	0.503	0.798	0.036	6.35e-10
								EUR GWAS3	0.446	0.475	0.892	0.089	0.198
								SP GWAS	-	-	0.879	0.06	0.074
#68	rs1385374	12	129300694	C	T	SLC15A4	intronic	Trans meta	-	-	1.286	0.023	2.62e-27	0.812	19838193
								EAS meta	-	-	1.29	0.027	1.35e-20
								HK GWAS	0.207	0.165	1.339	0.056	1.46e-07
								CC GWAS	0.264	0.203	1.435	0.058	4.67e-10
								GZ GWAS	0.212	0.184	1.179	0.073	0.0243
								KR IC	0.257	0.216	1.25	0.05	5.94e-06
								BJ IC	0.255	0.221	1.21	0.103	0.0767
								MC IC	0.205	0.196	1.06	0.149	0.69
								EUR meta	-	-	1.275	0.044	3.05e-08
								EUR GWAS1	0.139	0.092	1.652	0.14	0.000336
								EUR GWAS2	0.122	0.107	1.235	0.057	0.000212
								EUR GWAS3	0.127	0.099	1.327	0.142	0.0456
								SP GWAS	-	-	1.214	0.095	0.125
#69	rs7329174	13	41558110	A	G	ELF1	intronic	Trans meta	-	-	1.189	0.033	1.4e-07	0.554	21044949
								EAS meta	-	-	1.192	0.033	1.17e-07
								HK GWAS	0.265	0.217	1.296	0.05	2.23e-07
								CC GWAS	0.229	0.205	1.147	0.06	0.0213
								GZ GWAS	0.267	0.252	1.081	0.065	0.236
								EUR meta	-	-	1.01	0.278	0.972
								EUR GWAS1	0.006	0.006	1.096	0.57	0.872
								EUR GWAS3	0.004	0.006	0.642	0.673	0.51
								SP GWAS	-	-	1.114	0.362	0.963
#70	rs12874404	13	108993494	A	G	TNFSF13B	intergenic	EUR meta	-	-	1.293	0.061	2.24e-05	Mononorphic	28445677
								EUR GWAS1	0.092	0.073	1.327	0.165	0.0858	SNV in EAS
								EUR GWAS2	0.079	0.065	1.296	0.073	0.000363
								EUR GWAS3	0.125	0.104	1.252	0.146	0.122
#71	rs4902562	14	68731458	A	G	RAD51B	intronic	Trans meta	-	-	0.924	0.021	0.000152	0.045	26502338
								EAS meta	-	-	0.967	0.031	0.27
								HK GWAS	0.313	0.323	0.961	0.047	0.398
								CC GWAS	0.392	0.4	0.973	0.051	0.588
								GZ GWAS	0.341	0.346	0.968	0.067	0.625
								EUR meta	-	-	0.889	0.028	3.5e-05
								EUR GWAS1	0.63	0.665	0.856	0.088	0.0766
								EUR GWAS2	0.542	0.569	0.926	0.037	0.037
								EUR GWAS3	0.59	0.631	0.836	0.092	0.0515
								SP GWAS	-	-	0.83	0.062	0.00424
#72	rs2841280	14	105393556	G	C	PLD4	nonsynonymous	Trans meta	-	-	1.125	0.02	5.56e-09	0.0005148	29233832
								EAS meta	-	-	1.21	0.029	6.12e-11
								HK GWAS	0.62	0.575	1.208	0.044	1.84e-05
								CC GWAS	0.644	0.6	1.211	0.052	0.000255
								GZ GWAS	0.621	0.573	1.215	0.058	0.00088
								EUR meta	-	-	1.052	0.028	0.071
								EUR GWAS1	0.438	0.438	1	0.083	0.997
								EUR GWAS2	0.485	0.468	1.039	0.037	0.299
								EUR GWAS3	0.393	0.361	1.163	0.093	0.105
								Spain GWAS	-	-	1.073	0.061	0.221
#73	rs117518546	14	106204113	C	T	IGHG1	nonsynonymous	CC GWAS	0.433	0.407	1.065	0.059	0.286	Monomorphic in EUR	30287618
#74	rs8035957	15	38838264	T	C	RASGRP1	intronic	Trans meta	-	-	1.123	0.018	3.23e-10	0.379	29233832
								EAS meta	-	-	1.136	0.023	2.43e-08
								HK GWAS	0.6	0.579	1.089	0.044	0.0533
								CC GWAS	0.598	0.562	1.153	0.05	0.0046
								GZ GWAS	0.619	0.582	1.172	0.058	0.00663
								KR IC	0.608	0.581	1.124	0.044	0.00975
								BJ IC	0.567	0.527	1.176	0.093	0.0751
								MC IC	0.607	0.55	1.266	0.12	0.053
								EUR meta	-	-	1.098	0.031	0.00244
								EUR GWAS1	0.297	0.252	1.225	0.093	0.0296
								EUR GWAS2	0.28	0.26	1.096	0.04	0.0229
								EUR GWAS3	0.262	0.275	0.939	0.099	0.525
								SP GWAS	-	-	1.122	0.068	0.193
#75	rs2289583	15	75311036	C	A	SCAMP5	intronic	Trans meta	-	-	1.113	0.023	2.36e-06	0.119	26502338
								EAS meta	-	-	1.068	0.035	0.061
								HK GWAS	0.2	0.193	1.059	0.055	0.296
								CC GWAS	0.234	0.222	1.067	0.059	0.275
								GZ GWAS	0.215	0.201	1.086	0.072	0.254
								EUR meta	-	-	1.148	0.03	4.16e-06
								EUR GWAS1	0.32	0.297	1.115	0.09	0.223
								EUR GWAS2	0.326	0.294	1.136	0.039	0.00111
								EUR GWAS3	0.308	0.281	1.139	0.098	0.181
								SP GWAS	-	-	1.202	0.065	0.00143
#76	rs12599402	16	11189888	T	C	CLEC16A	intronic	Trans meta	-	-	0.841	0.018	2.74e-22	0.85	20805369
								EAS meta	-	-	0.843	0.023	1.63e-13
								HK GWAS	0.391	0.435	0.829	0.044	2.04e-05
								CC GWAS	0.362	0.403	0.832	0.052	0.000394
								GZ GWAS	0.403	0.46	0.789	0.059	5.79e-05
								KR IC	0.325	0.355	0.87	0.045	0.00285
								BJ IC	0.371	0.391	0.92	0.096	0.385
								MC IC	0.396	0.416	0.92	0.118	0.486
								EUR meta	-	-	0.837	0.028	2.66e-10
								EUR GWAS1	0.433	0.469	0.863	0.086	0.086
								EUR GWAS2	0.392	0.428	0.866	0.037	0.000104
								EUR GWAS3	0.474	0.493	0.929	0.087	0.396
								SP GWAS	-	-	0.714	0.061	8.33e-09
#77	rs4592664	16	23890735	T	C	PRKCB	intronic	Trans meta	-	-	0.943	0.024	0.0144	2.23e-05	21134959
								EAS meta	-	-	0.852	0.034	2.37e-06
								HK GWAS	0.219	0.234	0.922	0.051	0.113
								AH GWAS	0.229	0.278	0.771	0.059	1.07e-05
								GZ GWAS	0.228	0.254	0.846	0.071	0.0177
								EUR meta	-	-	1.046	0.035	0.19
								EUR GWAS1	0.209	0.208	0.993	0.101	0.941
								EUR GWAS2	0.201	0.196	1.052	0.045	0.268
								EUR GWAS3	0.204	0.176	1.209	0.111	0.0872
								Spain GWAS	-	-	0.994	0.075	0.879
#78	rs1143679	16	31276811	G	A	ITGAM	missense	Trans meta	-	-	1.797	0.038	0	0.488	18204448
								EAS meta	-	-	2.276	0.174	2.36e-06
								HK GWAS	0.014	0.007	2.021	0.215	0.00105
								CC GWAS	0.005	0.002	3.064	0.428	0.00896
								GZ GWAS	0.01	0.004	2.684	0.415	0.0174
								EUR meta	-	-	1.776	0.038	1.49e-50
								EUR GWAS1	0.234	0.153	1.684	0.113	4.17e-06
								EUR GWAS2	0.167	0.104	1.77	0.054	2.79e-26
								EUR GWAS3	0.248	0.155	1.788	0.111	1.71e-07
								SP GWAS	-	-	1.825	0.076	2.11e-13
#79	rs223881	16	57386566	T	C	PLLP;CCL22	intergenic	Trans meta	-	-	0.865	0.019	5.86e-15	0.71	28108556
								EAS meta	-	-	0.869	0.023	6.97e-10
								HK GWAS	0.532	0.575	0.833	0.043	2.5e-05
								CC GWAS	0.536	0.539	0.973	0.05	0.582
								GZ GWAS	0.539	0.576	0.869	0.058	0.0152
								KR IC	0.451	0.483	0.88	0.044	0.00287
								BJ IC	0.457	0.528	0.75	0.093	0.00158
								MC IC	0.509	0.584	0.74	0.161	0.0106
								EUR meta	-	-	0.856	0.032	1.57e-06
								EUR GWAS1	0.762	0.772	0.944	0.102	0.571
								EUR GWAS2	0.733	0.767	0.831	0.042	9.29e-06
								EUR GWAS3	0.753	0.764	0.938	0.105	0.541
								SP GWAS	-	-	0.854	0.071	0.183
#80	rs2731783	16	58253460	A	G	CSNK2A2	intergenic	Trans meta	-	-	0.89	0.023	6.68e-07	0.564	29625966
								EAS meta	-	-	0.881	0.03	2.42e-05
								HK GWAS	0.674	0.696	0.9	0.046	0.0235
								CC GWAS	0.619	0.658	0.842	0.052	0.000835
								GZ GWAS	0.675	0.699	0.903	0.062	0.101
								EUR meta	-	-	0.905	0.037	0.00723
								EUR GWAS1	0.819	0.816	1.015	0.106	0.889
								EUR GWAS2	0.823	0.848	0.817	0.049	3.25e-05
								EUR GWAS3	0.861	0.858	1.022	0.127	0.861
								SP GWAS	-	-	1.067	0.08	0.301
#81	rs1170426	16	68603798	C	T	ZFP90	intronic	Trans meta	-	-	0.9	0.024	8.3e-06	0.767	27399966
								EAS meta	-	-	0.893	0.036	0.00144
								HK GWAS	0.794	0.812	0.893	0.054	0.036
								CC GWAS	0.81	0.832	0.863	0.063	0.0204
								GZ GWAS	0.788	0.798	0.931	0.072	0.318
								EUR meta	-	-	0.905	0.032	0.00175
								EUR GWAS1	0.76	0.748	1.064	0.094	0.508
								EUR GWAS2	0.746	0.767	0.889	0.042	0.00526
								EUR GWAS3	0.725	0.749	0.893	0.097	0.245
								SP GWAS	-	-	0.877	0.069	0.0162
#82	rs2934498	16	85968282	A	G	IRF8	intergenic	Trans meta	-	-	1.155	0.022	2.56e-11	0.857	25890262
								EAS meta	-	-	1.151	0.031	4.55e-06
								HK GWAS	0.31	0.294	1.091	0.047	0.0661
								CC GWAS	0.377	0.334	1.223	0.052	0.000106
								GZ GWAS	0.332	0.301	1.158	0.064	0.0213
								EUR meta	-	-	1.16	0.031	1.25e-06
								EUR GWAS1	0.302	0.3	1	0.091	0.998
								EUR GWAS2	0.296	0.266	1.146	0.04	0.000727
								EUR GWAS3	0.313	0.269	1.245	0.099	0.0263
								SP GWAS	-	-	1.254	0.066	0.000835
#83	rs11644034	16	85972612	G	A	IRF8;LINC01082	intergenic	Trans meta	-	-	0.777	0.03	5.3e-17	0.194	(1)26502338
								EAS meta	-	-	0.822	0.053	0.000233		(2)22464253
								HK GWAS	0.075	0.093	0.782	0.08	0.0023
								CC GWAS	0.077	0.088	0.868	0.093	0.129
								GZ GWAS	0.068	0.08	0.836	0.109	0.101
								EUR meta	-	-	0.756	0.037	2.17e-14
								EUR GWAS1	0.138	0.163	0.842	0.116	0.136
								EUR GWAS2	0.194	0.239	0.752	0.045	2.08e-10
								EUR GWAS3	0.091	0.135	0.652	0.145	0.00323
								SP GWAS	-	-	0.767	0.088	0.0025
#84	rs2280381	16	86018633	C	T	IRF8;LINC01082	intergenic	Trans meta	-	-	1.231	0.023	3.94e-19	0.00839	22046141
								EAS meta	-	-	1.323	0.036	6.75e-15
								HK GWAS	0.902	0.874	1.338	0.07	3.25e-05
								CC GWAS	0.885	0.862	1.216	0.077	0.0114
								GZ GWAS	0.901	0.881	1.233	0.092	0.0229
								KR IC	0.893	0.854	1.429	0.068	4.83e-08
								BJ IC	0.894	0.866	1.299	0.138	0.0584
								MC IC	0.921	0.88	1.587	0.199	0.0198
								EUR meta	-	-	1.168	0.03	3.12e-07
								EUR GWAS1	0.661	0.65	1.037	0.091	0.687
								EUR GWAS2	0.643	0.61	1.185	0.04	2.27e-05
								EUR GWAS3	0.738	0.701	1.224	0.105	0.0538
								SP GWAS	-	-	1.176	0.064	0.0134
#85	rs34562254	17	16842991	G	A	TNFRSF13B	missense	Trans meta	-	-	1.124	0.024	1.53e-06	0.000358	29233832
								EAS meta	-	-	1.176	0.029	2.88e-08
								HK GWAS	0.501	0.455	1.198	0.044	4.18e-05
								CC GWAS	0.383	0.358	1.106	0.052	0.0543
								GZ GWAS	0.489	0.443	1.229	0.058	0.000422
								EUR meta	-	-	1.014	0.044	0.757
								EUR GWAS1	0.108	0.111	0.984	0.135	0.905
								EUR GWAS2	0.111	0.107	1.038	0.059	0.525
								EUR GWAS3	0.154	0.148	1.052	0.124	0.686
								SP GWAS	-	-	0.939	0.101	0.575
#86	rs8079075	17	38010815	A	G	IKZF3	intron	EUR meta	-	-	1.486	0.071	2.15e-08	Mononorphic	22464253
								EUR GWAS1	0.037	0.036	1.049	0.221	0.83	SNV in EAS
								EUR GWAS2	0.049	0.033	1.494	0.09	8.14e-06
								EUR GWAS3	0.027	0.019	1.467	0.295	0.194
								SP GWAS	-	-	1.733	0.151	0.00034
#87	rs930297	17	73404537	C	T	GRB2	intergenic	Trans meta	-	-	1.151	0.033	1.6e-05	0.766	28714469
								EAS meta	-	-	1.12	0.051	0.0267
								HK GWAS	0.889	0.887	1.033	0.073	0.656
								CC GWAS	0.053	0.052	1.003	0.109	0.981
								GZ GWAS	0.893	0.861	1.327	0.108	0.00879
								KR IC	0.974	0.968	1.235	0.128	0.096
								BJ IC	0.958	0.951	1.176	0.221	0.465
								MC IC	0.904	0.916	0.855	0.205	0.458
								EUR meta	-	-	1.171	0.042	0.000169
								EUR GWAS1	0.857	0.843	1.119	0.118	0.338
								EUR GWAS2	0.9	0.882	1.185	0.059	0.00433
								EUR GWAS3	0.835	0.814	1.161	0.114	0.191
								SP GWAS	-	-	1.177	0.086	0.045
#88	rs763361	18	67531642	T	C	CD226	missense	Trans meta	-	-	0.883	0.018	3.03e-12	0.477	29625966
								EAS meta	-	-	0.893	0.023	9.76e-07
								HK GWAS	0.649	0.662	0.943	0.045	0.198
								CC GWAS	0.635	0.661	0.892	0.052	0.0275
								GZ GWAS	0.649	0.668	0.924	0.061	0.193
								KR IC	0.571	0.605	0.87	0.043	0.001
								BJ IC	0.631	0.684	0.787	0.092	0.0134
								MC IC	0.616	0.671	0.787	0.124	0.0519
								EUR meta	-	-	0.87	0.028	5.17e-07
								EUR GWAS1	0.525	0.584	0.798	0.084	0.00697
								EUR GWAS2	0.503	0.532	0.872	0.036	0.000157
								EUR GWAS3	0.441	0.462	0.923	0.088	0.368
								SP GWAS	-	-	0.881	0.06	0.0468
#89	rs2304256	19	10475652	C	A	TYK2	missense	Trans meta	-	-	0.931	0.018	8.17e-05	2.25e-07	26502338
								EAS meta	-	-	0.993	0.022	0.758
								HK GWAS	0.57	0.573	0.978	0.044	0.607
								CC GWAS	0.465	0.464	0.99	0.05	0.841
								GZ GWAS	0.563	0.563	1.017	0.058	0.765
								KR IC	0.395	0.4	0.98	0.04	0.6
								BJ IC	0.453	0.439	1.06	0.088	0.535
								MC IC	0.576	0.57	1.03	0.091	0.823
								EUR meta	-	-	0.811	0.032	8.12e-11
								EUR GWAS1	0.221	0.263	0.817	0.097	0.0382
								EUR GWAS2	0.24	0.287	0.785	0.042	8.79e-09
								EUR GWAS3	0.251	0.278	0.871	0.102	0.176
								SP GWAS	-	-	0.857	0.071	0.0305
#90	rs2305772	19	52033742	G	A	SIGLEC6	missense	Trans meta	-	-	0.914	0.018	4.5e-07	0.514	26808113
								EAS meta	-	-	0.905	0.023	1.73e-05
								HK GWAS	0.404	0.418	0.943	0.044	0.182
								CC GWAS	0.432	0.446	0.948	0.05	0.288
								GZ GWAS	0.394	0.415	0.914	0.059	0.125
								KR IC	0.415	0.46	0.83	0.047	2.03e-05
								BJ IC	0.412	0.442	0.88	0.095	0.18
								MC IC	0.388	0.409	0.91	0.124	0.454
								EUR meta	-	-	0.927	0.028	0.00642
								EUR GWAS1	0.581	0.615	0.882	0.083	0.13
								EUR GWAS2	0.587	0.6	0.96	0.037	0.271
								EUR GWAS3	0.548	0.567	0.928	0.088	0.395
								SP GWAS	-	-	0.863	0.061	0.00387
#91	rs4810485	20	44747947	T	G	CD40	intronic	Trans meta	-	-	0.939	0.018	0.000581	0.432	21914625
								EAS meta	-	-	0.929	0.023	0.0012
								HK GWAS	0.512	0.527	0.948	0.044	0.223
								CC GWAS	0.606	0.627	0.929	0.051	0.152
								GZ GWAS	0.529	0.535	0.963	0.058	0.512
								KR IC	0.631	0.659	0.885	0.043	0.00539
								BJ IC	0.675	0.67	1.02	0.095	0.809
								MC IC	0.537	0.577	0.855	0.12	0.181
								EUR meta	-	-	0.957	0.031	0.161
								EUR GWAS1	0.743	0.737	1.047	0.095	0.63
								EUR GWAS2	0.742	0.751	0.948	0.041	0.199
								EUR GWAS3	0.675	0.686	0.952	0.095	0.607
								SP GWAS	-	-	0.941	0.067	0.314
#92	rs463426	22	21809185	T	C	HIC2;TMEM191C	intergenic	Trans meta	-	-	0.868	0.018	6.57e-15	0.023	19838193
								EAS meta	-	-	0.841	0.023	3.6e-14
								HK GWAS	0.411	0.448	0.856	0.044	0.000488
								CC GWAS	0.464	0.522	0.797	0.05	6.72e-06
								GZ GWAS	0.417	0.444	0.877	0.059	0.0252
								KR IC	0.509	0.564	0.8	0.043	2.14e-07
								BJ IC	0.533	0.533	1	0.093	0.971
								MC IC	0.41	0.432	0.917	0.121	0.461
								EUR meta	-	-	0.916	0.03	0.00356
								EUR GWAS1	0.686	0.717	0.872	0.092	0.137
								EUR GWAS2	0.692	0.705	0.936	0.039	0.0928
								EUR GWAS3	0.675	0.703	0.887	0.093	0.199
								SP GWAS	-	-	0.899	0.066	0.193
#93	rs7444	22	21976934	T	C	UBE2L3	UTR3	Trans meta	-	-	1.22	0.021	8.99e-22	0.648	26502338
								EAS meta	-	-	1.215	0.023	8.56e-18
								HK GWAS	0.602	0.555	1.213	0.044	1.27e-05
								CC GWAS	0.525	0.462	1.271	0.05	1.5e-06
								GZ GWAS	0.588	0.557	1.163	0.059	0.0105
								KR IC	0.475	0.416	1.27	0.042	2.36e-08
								BJ IC	0.446	0.434	1.05	0.089	0.597
								MC IC	0.582	0.573	1.03	0.086	0.775
								EUR meta	-	-	1.246	0.051	1.87e-05
								EUR GWAS1	0.246	0.202	1.26	0.1	0.0211
								EUR GWAS3	0.264	0.195	1.461	0.103	0.000242
								SP GWAS	-	-	1.143	0.074	0.171
#94	rs61616683	22	39755773	C	T	SYNGR1	intron	Trans meta	-	-	1.118	0.022	3.46e-07	0.021	26808113
								EAS meta	-	-	1.168	0.029	8.15e-08
								HK GWAS	0.777	0.762	1.101	0.053	0.0685
								CC GWAS	0.8	0.777	1.175	0.066	0.0141
								GZ GWAS	0.787	0.771	1.108	0.071	0.149
								KR IC	0.869	0.843	1.235	0.059	0.000575
								BJ IC	0.803	0.759	1.299	0.113	0.0173
								MC IC	0.814	0.772	1.299	0.148	0.0778
								EUR meta	-	-	1.055	0.033	0.11
								EUR GWAS1	0.224	0.221	1.031	0.101	0.764
								EUR GWAS2	0.251	0.231	1.069	0.043	0.118
								EUR GWAS3	0.179	0.169	1.076	0.115	0.524
								SP GWAS	-	-	1.017	0.073	0.682
FA: frequency in affected individuals; FU: frequency in unaffected individuals;
Trans meta: association results of transethnic meta-analysis across ten SLE genetic data sets;
EAS meta: association results of meta-analysis across genetic data sets from six areas in East Asia (HK: Hong Kong; CC: Central China; GZ: Guangzhou; KR: Korea; BJ: Beijing; MC: Malaysia);
EUR meta: association results of meta-analysis across four European GWAS for SLE; IC: Immunochip.
