# Supplementary material for: Identification of 38 novel loci for systemic lupus erythematosus and genetic heterogeneity between ancestral groups
Source: Nat Commun. 2021 Feb 3;12:772. doi: 10.1038/s41467-021-21049-y (PMC7858632; doi:10.1038/s41467-021-21049-y)
Supplement: Supplementary file 5 — Supplementary Data 2 [file 41467_2021_21049_MOESM5_ESM.xlsx]

## Sheet: Sheet1
Supplementary Data 2 Summary association statistics of 38 novel SLE susceptibility loci across different genetic cohorts
Order	rsid	Chr	Pos (hg19)	AlleleA	AlleleB	Gene context	Annotation	Cohorts	FA_alleleB	FU_alleleB	OR	SE	P	Cochran’s Q-test
#1	rs12093154	1	1178925	G	A	C1QTNF12	nonsynonymous SNV	Trans meta	-	-	0.835	0.03	2.51e-09	0.648
								EAS meta	-	-	0.844	0.037	4.12e-06
								HK GWAS	0.15	0.18	0.811	0.059	0.000402
								CC GWAS	0.218	0.25	0.845	0.06	0.00532
								GZ GWAS	0.165	0.178	0.897	0.076	0.155
								EUR meta	-	-	0.819	0.052	0.000138
								EUR GWAS1	0.056	0.06	0.902	0.177	0.562
								EUR GWAS2	0.083	0.099	0.804	0.064	0.000698
								EUR GWAS3	0.064	0.069	0.916	0.182	0.629
								SP GWAS	-	-	0.794	0.127	0.0611
#2	rs3795310	1	8431607	C	T	RERE	intronic	Trans meta	-	-	0.881	0.023	3.36e-08	0.92
								EAS meta	-	-	0.877	0.041	0.0014
								HK GWAS	0.12	0.145	0.794	0.065	0.000471
								CC GWAS	0.139	0.15	0.916	0.072	0.224
								GZ GWAS	0.133	0.135	0.978	0.084	0.794
								EUR meta	-	-	0.882	0.028	8.03e-06
								EUR GWAS1	0.512	0.579	0.747	0.087	0.000736
								EUR GWAS2	0.43	0.456	0.929	0.037	0.0461
								EUR GWAS3	0.615	0.619	0.975	0.091	0.786
								SP GWAS	-	-	0.803	0.06	0.000167
#3	rs28411034	1	38276997	G	A	MTF1	UTR3	Trans meta	-	-	0.863	0.023	1.5e-10	0.86
								EAS meta	-	-	0.859	0.033	5.8e-06
								HK GWAS	0.218	0.259	0.797	0.052	1.27e-05
								CC GWAS	0.263	0.276	0.937	0.059	0.266
								GZ GWAS	0.243	0.269	0.871	0.065	0.0332
								EUR meta	-	-	0.866	0.032	5.93e-06
								EUR GWAS1	0.234	0.267	0.839	0.097	0.0691
								EUR GWAS2	0.266	0.287	0.869	0.041	0.000578
								EUR GWAS3	0.224	0.254	0.85	0.105	0.122
								SP GWAS	-	-	0.881	0.071	0.0952
#4	rs6702599	1	67825399	A	C	IL12RB2	intronic	Trans meta	-	-	0.836	0.03	3.18e-09	0.302
								EAS meta	-	-	0.882	0.06	0.0356
								HK GWAS	0.935	0.943	0.875	0.089	0.131
								CC GWAS	0.941	0.95	0.821	0.107	0.0653
								GZ GWAS	0.941	0.942	0.985	0.123	0.903
								EUR meta	-	-	0.821	0.035	1.78e-08
								EUR GWAS1	0.784	0.83	0.768	0.105	0.0116
								EUR GWAS2	0.799	0.825	0.829	0.047	5.89e-05
								EUR GWAS3	0.752	0.779	0.856	0.105	0.139
								SP GWAS	-	-	0.813	0.075	0.0276
#5	rs1016140	1	117076547	G	T	CD58	intronic	Trans meta	-	-	0.893	0.02	1.26e-08	0.007
								EAS meta	-	-	0.87	0.022	2.95e-10
								HK GWAS	0.526	0.557	0.873	0.044	0.00211
								CC GWAS	0.505	0.55	0.831	0.05	0.000237
								GZ GWAS	0.527	0.554	0.897	0.057	0.0593
								KR IC	0.572	0.596	0.901	0.04	0.0205
								BJ IC	0.498	0.556	0.794	0.088	0.0102
								MC IC	0.526	0.575	0.82	0.122	0.0985
								EUR meta	-	-	0.998	0.046	0.962
								EUR GWAS1	0.09	0.088	1.004	0.148	0.976
								EUR GWAS2	0.103	0.104	1.007	0.059	0.912
								EUR GWAS3	0.1	0.119	0.811	0.144	0.146
								SP GWAS	-	-	1.072	0.099	0.584
#6	rs11264750	1	157497160	A	G	FCRL5	intronic	Trans meta	-	-	0.755	0.039	8.7e-13	0.655
								EAS meta	-	-	0.751	0.041	1.95e-12
								HK GWAS	0.07	0.084	0.823	0.083	0.019
								CC GWAS	0.09	0.117	0.748	0.084	0.000585
								GZ GWAS	0.061	0.087	0.664	0.111	0.000231
								KR IC	0.076	0.102	0.73	0.078	3.13e-05
								BJ IC	0.094	0.129	0.7	0.142	0.0139
								MC IC	0.081	0.084	0.96	0.215	0.857
								EUR meta	-	-	0.808	0.159	0.181
								EUR GWAS1	0.011	0.009	1.29	0.448	0.569
								EUR GWAS2	0.009	0.008	0.971	0.199	0.883
								EUR GWAS3	0.007	0.013	0.536	0.489	0.203
								SP GWAS	-	-	0.291	0.442	0.00441
#7	rs12132445	1	170811799	G	A	PRRX1;MROH9	intergenic	Trans meta	-	-	1.079	0.02	0.000174	0.000105
								EAS meta	-	-	1.171	0.029	6.75e-08
								HK GWAS	0.659	0.616	1.195	0.045	7.64e-05
								CC GWAS	0.646	0.605	1.178	0.052	0.0015
								GZ GWAS	0.647	0.625	1.123	0.059	0.0493
								EUR meta	-	-	1.001	0.028	0.967
								EUR GWAS1	0.425	0.393	1.122	0.085	0.177
								EUR GWAS2	0.455	0.458	0.992	0.036	0.833
								EUR GWAS3	0.426	0.436	0.955	0.089	0.609
								SP GWAS	-	-	0.99	0.061	0.554
#8	rs549669428	1	174895022	T	G	RABGAP1L	intronic	Trans meta	-	-	0.839	0.032	4.53e-08	0.062
								EAS meta	-	-	0.754	0.066	1.85e-05
								HK GWAS	0.052	0.064	0.794	0.097	0.0178
								CC GWAS	0.05	0.071	0.659	0.12	0.000487
								GZ GWAS	0.047	0.056	0.811	0.135	0.121
								EUR meta	-	-	0.869	0.037	0.000167
								EUR GWAS1	0.262	0.281	0.893	0.095	0.232
								EUR GWAS2	0.24	0.268	0.859	0.044	0.00054
								EUR GWAS3	0.25	0.268	0.898	0.107	0.315
#9	rs1547624	1	192543837	A	T	RGS21;RGS1	intergenic	Trans meta	-	-	1.126	0.023	1.95e-07	0.025
								EAS meta	-	-	1.172	0.029	4.55e-08
								HK GWAS	0.84	0.822	1.132	0.058	0.0337
								CC GWAS	0.814	0.798	1.112	0.064	0.0974
								GZ GWAS	0.85	0.818	1.267	0.077	0.00199
								KR IC	0.78	0.747	1.205	0.053	0.000311
								BJ IC	0.833	0.807	1.19	0.115	0.144
								MC IC	0.85	0.833	1.136	0.162	0.445
								EUR meta	-	-	1.056	0.037	0.138
								EUR GWAS1	0.824	0.824	1.005	0.111	0.965
								EUR GWAS2	0.829	0.821	1.041	0.048	0.395
								EUR GWAS3	0.846	0.823	1.18	0.121	0.172
								SP GWAS	-	-	1.072	0.079	0.318
#10	rs2381401	2	144020974	C	T	ARHGAP15	intronic	Trans meta	-	-	1.149	0.023	1.73e-09	0.221
								EAS meta	-	-	1.179	0.031	1.11e-07
								HK GWAS	0.331	0.299	1.154	0.047	0.00205
								CC GWAS	0.323	0.283	1.205	0.054	0.00049
								GZ GWAS	0.323	0.29	1.189	0.066	0.00858
								EUR meta	-	-	1.113	0.035	0.00197
								EUR GWAS1	0.228	0.215	1.069	0.102	0.512
								EUR GWAS2	0.183	0.18	1.065	0.047	0.181
								EUR GWAS3	0.238	0.209	1.178	0.104	0.116
								SP GWAS	-	-	1.226	0.072	0.00222
#11	rs9630991	2	191432139	G	A	NEMP2;NAB1	intergenic	Trans meta	-	-	0.851	0.022	1.08e-13	0.971
								EAS meta	-	-	0.85	0.035	3.34e-06
								HK GWAS	0.198	0.233	0.808	0.054	6.79e-05
								CC GWAS	0.198	0.231	0.824	0.062	0.00171
								GZ GWAS	0.221	0.228	0.963	0.069	0.585
								EUR meta	-	-	0.851	0.028	6.73e-09
								EUR GWAS1	0.478	0.498	0.92	0.084	0.318
								EUR GWAS2	0.49	0.528	0.847	0.036	4.54e-06
								EUR GWAS3	0.468	0.512	0.835	0.09	0.0446
								SP GWAS	-	-	0.838	0.06	0.00752
#12	rs11679484	2	198921604	C	A	PLCL1	intronic	Trans meta	-	-	1.118	0.021	6.26e-08	0.413
								EAS meta	-	-	1.147	0.034	5.59e-05
								HK GWAS	0.201	0.176	1.189	0.055	0.00166
								CC GWAS	0.261	0.235	1.162	0.057	0.0085
								GZ GWAS	0.201	0.19	1.057	0.072	0.445
								EUR meta	-	-	1.102	0.026	0.000191
								EUR GWAS1	0.419	0.402	1.077	0.086	0.39
								EUR GWAS2	0.403	0.381	1.086	0.037	0.0265
								EUR GWAS3	0.491	0.447	1.192	0.089	0.048
								SP GWAS	-	-	1.112	0.061	0.0965
#13	rs3087243	2	204738919	G	A	CTLA4	downstream	Trans meta	-	-	0.895	0.02	2.29e-08	0.396
								EAS meta	-	-	0.879	0.029	6.44e-06
								HK GWAS	0.223	0.232	0.943	0.052	0.265
								CC GWAS	0.156	0.18	0.83	0.068	0.00619
								GZ GWAS	0.219	0.239	0.895	0.069	0.11
								KR IC	0.153	0.173	0.87	0.056	0.0134
								BJ IC	0.149	0.189	0.75	0.122	0.0189
								MC IC	0.209	0.241	0.83	0.141	0.189
								EUR meta	-	-	0.91	0.028	0.000661
								EUR GWAS1	0.475	0.52	0.834	0.084	0.0295
								EUR GWAS2	0.43	0.442	0.968	0.037	0.379
								EUR GWAS3	0.486	0.517	0.883	0.087	0.154
								SP GWAS	-	-	0.816	0.06	0.00102
#14	rs438613	3	28072086	T	C	LINC01980;CMC1	intergenic	Trans meta	-	-	1.102	0.017	1.32e-08	0.201
								EAS meta	-	-	1.125	0.022	6.46e-08
								HK GWAS	0.503	0.487	1.065	0.044	0.149
								CC GWAS	0.425	0.386	1.147	0.05	0.00614
								GZ GWAS	0.512	0.481	1.154	0.058	0.0131
								KR IC	0.419	0.396	1.127	0.039	0.0313
								BJ IC	0.405	0.391	1.06	0.087	0.507
								MC IC	0.542	0.451	1.44	0.11	0.00211
								EUR meta	-	-	1.066	0.028	0.0198
								EUR GWAS1	0.504	0.469	1.163	0.085	0.0746
								EUR GWAS2	0.487	0.472	1.048	0.036	0.191
								EUR GWAS3	0.548	0.513	1.149	0.089	0.117
								SP GWAS	-	-	1.035	0.06	0.887
#15	rs4690055	4	2748663	G	A	TNIP2	intronic	Trans meta	-	-	0.909	0.018	5.68e-08	0.776
								EAS meta	-	-	0.911	0.023	4.14e-05
								HK GWAS	0.347	0.351	0.991	0.046	0.843
								CC GWAS	0.403	0.433	0.888	0.051	0.0196
								GZ GWAS	0.349	0.359	0.931	0.061	0.238
								KR IC	0.429	0.455	0.89	0.041	0.0146
								BJ IC	0.431	0.505	0.74	0.087	0.000939
								MC IC	0.343	0.346	0.987	0.128	0.92
								EUR meta	-	-	0.907	0.028	0.000473
								EUR GWAS1	0.437	0.455	0.937	0.082	0.429
								EUR GWAS2	0.452	0.471	0.936	0.036	0.0705
								EUR GWAS3	0.414	0.443	0.891	0.089	0.195
								SP GWAS	-	-	0.823	0.061	0.0032
#16	rs4697651	4	10721433	C	T	CLNK;MIR572	intergenic	Trans meta	-	-	0.878	0.024	6.36e-08	0.256
								EAS meta	-	-	0.848	0.04	4.49e-05
								HK GWAS	0.139	0.161	0.83	0.061	0.00262
								CC GWAS	0.134	0.153	0.852	0.072	0.028
								GZ GWAS	0.142	0.159	0.875	0.081	0.103
								EUR meta	-	-	0.897	0.03	0.000326
								EUR GWAS1	0.307	0.306	1.007	0.105	0.942
								EUR GWAS2	0.285	0.307	0.912	0.039	0.0215
								EUR GWAS3	0.242	0.276	0.843	0.1	0.0908
								SP GWAS	-	-	0.839	0.065	0.0207
#17	rs6871748	5	35885982	T	C	IL7R;CAPSL	intergenic	Trans meta	-	-	0.886	0.022	3.96e-08	0.579
								EAS meta	-	-	0.875	0.031	1.44e-05
								HK GWAS	0.146	0.163	0.881	0.061	0.0375
								CC GWAS	0.133	0.15	0.867	0.073	0.0511
								GZ GWAS	0.159	0.175	0.898	0.077	0.164
								KR IC	0.169	0.187	0.88	0.055	0.0244
								BJ IC	0.131	0.155	0.82	0.126	0.13
								MC IC	0.155	0.181	0.83	0.157	0.241
								EUR meta	-	-	0.897	0.032	0.00064
								EUR GWAS1	0.242	0.242	1.002	0.098	0.987
								EUR GWAS2	0.256	0.278	0.892	0.041	0.00521
								EUR GWAS3	0.203	0.223	0.886	0.11	0.272
								SP GWAS	-	-	0.868	0.069	0.0163
#18	rs6927090	6	252145	G	T	DUSP22;IRF4	intergenic	EAS meta	-	-	1.233	0.033	3.48e-10	QC Failed in EUR GWAS
								HK GWAS	0.26	0.216	1.274	0.051	1.6e-06
								CC GWAS	0.246	0.228	1.108	0.058	0.0776
								GZ GWAS	0.263	0.209	1.348	0.069	1.51e-05
#19	rs9387400	6	116694120	C	A	DSE	intronic	Trans meta	-	-	0.892	0.025	5.89e-06	0.000117
								EAS meta	-	-	0.743	0.054	3.14e-08
								HK GWAS	0.934	0.948	0.763	0.09	0.00269
								CC GWAS	0.884	0.913	0.703	0.081	1.28e-05
								GZ GWAS	0.926	0.941	0.801	0.119	0.0607
								EUR meta	-	-	0.939	0.029	0.0296
								EUR GWAS1	0.378	0.389	0.958	0.084	0.611
								EUR GWAS2	0.358	0.373	0.91	0.038	0.0129
								EUR GWAS3	0.394	0.417	0.899	0.092	0.247
								SP GWAS	-	-	1.033	0.062	0.562
#20	rs13260060	8	71218360	G	A	NCOA2	intronic	Trans meta	-	-	0.903	0.019	7.94e-08	0.044
								EAS meta	-	-	0.889	0.021	1.92e-08
								HK GWAS	0.374	0.407	0.868	0.044	0.00152
								CC GWAS	0.358	0.368	0.944	0.051	0.258
								GZ GWAS	0.369	0.405	0.859	0.059	0.00992
								KR IC	0.394	0.423	0.89	0.036	0.00532
								BJ IC	0.33	0.37	0.839	0.098	0.0592
								MC IC	0.367	0.382	0.94	0.118	0.603
								EUR meta	-	-	0.986	0.046	0.755
								EUR GWAS1	0.101	0.111	0.886	0.138	0.381
								EUR GWAS2	0.101	0.097	1.075	0.061	0.236
								EUR GWAS3	0.108	0.126	0.84	0.14	0.213
								SP GWAS	-	-	0.898	0.1	0.222
#21	rs2445610	8	128197088	A	G	PRNCR1;CASC19	intergenic	Trans meta	-	-	0.913	0.018	2.6e-07	0.027
								EAS meta	-	-	0.886	0.022	5.26e-08
								HK GWAS	0.458	0.478	0.915	0.043	0.0441
								CC GWAS	0.381	0.416	0.862	0.05	0.00402
								GZ GWAS	0.457	0.492	0.867	0.056	0.0107
								KR IC	0.404	0.434	0.88	0.041	0.00443
								BJ IC	0.36	0.367	0.969	0.098	0.749
								MC IC	0.46	0.502	0.84	0.115	0.154
								EUR meta	-	-	0.961	0.029	0.182
								EUR GWAS1	0.319	0.312	1.036	0.091	0.697
								EUR GWAS2	0.359	0.364	0.958	0.038	0.254
								EUR GWAS3	0.288	0.309	0.901	0.1	0.295
								SP GWAS	-	-	0.962	0.065	0.518
#22	rs7815944	8	129427518	A	G	LINC00824	ncRNA_intronic	Trans meta	-	-	0.868	0.024	2.21e-09	0.303
								EAS meta	-	-	0.862	0.025	1.78e-09
								HK GWAS	0.242	0.272	0.855	0.05	0.0017
								CC GWAS	0.283	0.316	0.865	0.055	0.00841
								GZ GWAS	0.233	0.266	0.832	0.066	0.00519
								KR IC	0.343	0.369	0.89	0.044	0.00934
								BJ IC	0.305	0.347	0.83	0.102	0.0483
								MC IC	0.24	0.281	0.81	0.136	0.122
								EUR meta	-	-	0.939	0.08	0.427
								EUR GWAS1	0.034	0.03	1.158	0.242	0.545
								EUR GWAS2	0.031	0.034	0.94	0.103	0.55
								EUR GWAS3	0.026	0.034	0.746	0.266	0.271
								SP GWAS	-	-	0.926	0.173	0.506
#23	rs4978037	9	21228423	T	C	IFNB1-IFNE	upstream	Trans meta	-	-	1.121	0.021	5.68e-08	0.902
								EAS meta	-	-	1.117	0.028	7.36e-05
								HK GWAS	0.484	0.463	1.088	0.043	0.0547
								CC GWAS	0.526	0.489	1.162	0.05	0.00274
								GZ GWAS	0.511	0.484	1.111	0.058	0.0701
								EUR meta	-	-	1.124	0.033	0.000392
								EUR GWAS1	0.805	0.809	0.998	0.105	0.985
								EUR GWAS2	0.799	0.784	1.126	0.043	0.00565
								EUR GWAS3	0.816	0.779	1.249	0.108	0.0433
								SP GWAS	-	-	1.126	0.076	0.0865
#24	rs1405209	9	102585545	T	C	NR4A3	intronic	Trans meta	-	-	1.112	0.019	2.42e-08	0.816
								EAS meta	-	-	1.106	0.028	0.00031
								HK GWAS	0.158	0.15	1.071	0.06	0.25
								CC GWAS	0.202	0.193	1.064	0.062	0.318
								GZ GWAS	0.157	0.14	1.128	0.081	0.139
								KR IC	0.25	0.237	1.08	0.049	0.14
								BJ IC	0.248	0.191	1.4	0.109	0.00232
								MC IC	0.166	0.132	1.3	0.165	0.116
								EUR meta	-	-	1.116	0.028	8.55e-05
								EUR GWAS1	0.375	0.365	1.042	0.085	0.627
								EUR GWAS2	0.388	0.362	1.112	0.037	0.00438
								EUR GWAS3	0.334	0.34	0.97	0.094	0.748
								SP GWAS	-	-	1.245	0.062	0.000234
#25	rs4745876	10	64425126	G	A	ZNF365	intronic	Trans meta	-	-	0.882	0.023	3.66e-08	0.569
								EAS meta	-	-	0.876	0.027	1.36e-06
								HK GWAS	0.213	0.231	0.894	0.053	0.0328
								CC GWAS	0.191	0.222	0.82	0.063	0.00153
								GZ GWAS	0.208	0.226	0.907	0.07	0.164
								KR IC	0.202	0.232	0.84	0.052	0.000664
								BJ IC	0.211	0.211	0.998	0.108	0.988
								MC IC	0.202	0.201	1.005	0.147	0.976
								EUR meta	-	-	0.901	0.042	0.014
								EUR GWAS1	0.1	0.114	0.867	0.135	0.289
								EUR GWAS2	0.132	0.145	0.896	0.054	0.04
								EUR GWAS3	0.109	0.106	1.042	0.145	0.777
								SP GWAS	-	-	0.878	0.098	0.121
#26	rs10999979	10	73501066	C	A	CDH23	intronic	Trans meta	-	-	1.165	0.028	4.65e-08	0.726
								EAS meta	-	-	1.163	0.028	1.01e-07
								HK GWAS	0.21	0.183	1.183	0.054	0.00192
								CC GWAS	0.214	0.181	1.22	0.062	0.00137
								GZ GWAS	0.214	0.201	1.092	0.072	0.221
								KR IC	0.176	0.158	1.14	0.055	0.02
								BJ IC	0.187	0.165	1.16	0.118	0.212
								MC IC	0.207	0.179	1.19	0.148	0.243
								EUR meta	-	-	1.28	0.27	0.361
								EUR GWAS1	0.003	0.006	0.465	0.638	0.231
								EUR GWAS3	0.015	0.008	1.733	0.398	0.167
								SP GWAS	-	-	1.435	0.448	0.484
#27	rs7975703	12	121099302	C	T	CABP1	intronic	Trans meta	-	-	0.884	0.022	2.99e-08	0.367
								EAS meta	-	-	0.869	0.029	1.47e-06
								HK GWAS	0.429	0.448	0.92	0.043	0.056
								CC GWAS	0.362	0.413	0.798	0.053	1.78e-05
								GZ GWAS	0.433	0.469	0.873	0.058	0.019
								EUR meta	-	-	0.905	0.034	0.00389
								EUR GWAS1	0.202	0.203	1.005	0.103	0.958
								EUR GWAS2	0.196	0.213	0.881	0.046	0.00566
								EUR GWAS3	0.221	0.229	0.95	0.107	0.629
								SP GWAS	-	-	0.9	0.074	0.0941
#28	rs76725306	13	50177453	G	A	RCBTB1;ARL11	intergenic	Trans meta	-	-	1.157	0.027	3.6e-08	0.617
								EAS meta	-	-	1.15	0.029	1.38e-06
								HK GWAS	0.349	0.323	1.136	0.046	0.00588
								CC GWAS	0.393	0.352	1.191	0.051	0.000613
								GZ GWAS	0.352	0.326	1.118	0.061	0.0686
								EUR meta	-	-	1.193	0.067	0.00822
								EUR GWAS1	0.041	0.029	1.432	0.241	0.136
								EUR GWAS2	0.052	0.045	1.17	0.084	0.0616
								EUR GWAS3	0.065	0.047	1.387	0.189	0.0833
								SP GWAS	-	-	1.054	0.164	0.823
#29	rs1885889	13	100091300	A	G	UBAC2;LINC01232	intergenic	Trans meta	-	-	0.868	0.019	2.05e-13	0.87
								EAS meta	-	-	0.87	0.023	7.93e-10
								HK GWAS	0.591	0.613	0.912	0.044	0.0353
								CC GWAS	0.627	0.642	0.931	0.052	0.173
								GZ GWAS	0.585	0.622	0.844	0.061	0.00503
								KR IC	0.595	0.639	0.826	0.041	2.02e-05
								BJ IC	0.596	0.628	0.877	0.093	0.147
								MC IC	0.569	0.639	0.741	0.123	0.0146
								EUR meta	-	-	0.864	0.036	5.69e-05
								EUR GWAS1	0.821	0.828	0.956	0.11	0.685
								EUR GWAS2	0.831	0.843	0.898	0.049	0.0266
								EUR GWAS3	0.773	0.802	0.838	0.107	0.1
								SP GWAS	-	-	0.758	0.077	0.000831
#30	rs12148050	14	103263788	A	G	TRAF3	intronic	Trans meta	-	-	0.907	0.018	2.57e-08	0.062
								EAS meta	-	-	0.93	0.022	0.00104
								HK GWAS	0.556	0.572	0.937	0.043	0.133
								CC GWAS	0.555	0.576	0.921	0.05	0.104
								GZ GWAS	0.545	0.555	0.956	0.059	0.445
								KR IC	0.499	0.522	0.909	0.04	0.0295
								BJ IC	0.575	0.572	1.01	0.09	0.911
								MC IC	0.532	0.566	0.87	0.119	0.241
								EUR meta	-	-	0.869	0.029	1.11e-06
								EUR GWAS1	0.617	0.671	0.793	0.087	0.00761
								EUR GWAS2	0.619	0.646	0.883	0.038	0.00105
								EUR GWAS3	0.64	0.664	0.902	0.092	0.263
								SP GWAS	-	-	0.857	0.062	0.0132
#31	rs869310	15	77830306	T	G	LOC101929457;LINGO1	intergenic	Trans meta	-	-	0.881	0.023	1.9e-08	0.294
								EAS meta	-	-	0.856	0.035	1.11e-05
								HK GWAS	0.204	0.229	0.864	0.053	0.0061
								CC GWAS	0.186	0.206	0.881	0.064	0.0476
								GZ GWAS	0.205	0.24	0.814	0.07	0.00333
								EUR meta	-	-	0.898	0.029	0.000254
								EUR GWAS1	0.308	0.335	0.887	0.088	0.175
								EUR GWAS2	0.341	0.357	0.929	0.038	0.0531
								EUR GWAS3	0.32	0.347	0.882	0.095	0.185
								SP GWAS	-	-	0.83	0.064	0.00339
#32	rs9899849	17	7234983	G	A	NEURL4;ACAP1	intergenic	Trans meta	-	-	1.078	0.023	0.00108	0
								EAS meta	-	-	0.969	0.032	0.332
								HK GWAS	0.291	0.293	0.99	0.049	0.836
								CC GWAS	0.282	0.296	0.922	0.057	0.15
								GZ GWAS	0.302	0.301	0.997	0.064	0.965
								EUR meta	-	-	1.209	0.033	1.1e-08
								EUR GWAS1	0.217	0.188	1.179	0.105	0.118
								EUR GWAS2	0.265	0.225	1.237	0.042	4.24e-07
								EUR GWAS3	0.145	0.128	1.18	0.132	0.208
								SP GWAS	-	-	1.152	0.072	0.0635
#33	rs2384991	19	18386634	A	C	KIAA1683;JUND	intergenic	Trans meta	-	-	1.108	0.019	4.95e-08	0.657
								EAS meta	-	-	1.101	0.023	2.88e-05
								HK GWAS	0.352	0.335	1.087	0.045	0.065
								CC GWAS	0.381	0.364	1.081	0.051	0.128
								GZ GWAS	0.35	0.335	1.067	0.062	0.292
								KR IC	0.382	0.348	1.16	0.042	0.000924
								BJ IC	0.404	0.384	1.09	0.092	0.372
								MC IC	0.328	0.328	1.002	0.127	0.984
								EUR meta	-	-	1.121	0.032	0.000422
								EUR GWAS1	0.207	0.192	1.092	0.107	0.41
								EUR GWAS2	0.28	0.251	1.141	0.041	0.00147
								EUR GWAS3	0.212	0.206	1.04	0.109	0.723
								SP GWAS	-	-	1.113	0.071	0.0438
#34	rs13344313	19	18517767	G	A	LRRC25;SSBP4	intergenic	Trans meta	-	-	0.861	0.023	1.34e-10	0.959
								EAS meta	-	-	0.86	0.035	1.35e-05
								HK GWAS	0.088	0.1	0.878	0.076	0.0859
								CC GWAS	0.126	0.145	0.868	0.075	0.0585
								GZ GWAS	0.118	0.124	0.909	0.101	0.345
								KR IC	0.148	0.175	0.82	0.059	0.000601
								BJ IC	0.146	0.169	0.84	0.123	0.154
								MC IC	0.099	0.096	1.03	0.197	0.874
								EUR meta	-	-	0.862	0.031	2.33e-06
								EUR GWAS1	0.235	0.288	0.748	0.096	0.00243
								EUR GWAS2	0.264	0.282	0.915	0.041	0.0304
								EUR GWAS3	0.22	0.239	0.897	0.106	0.305
								SP GWAS	-	-	0.771	0.068	0.000367
#35	rs405858	19	33106621	C	T	ANKRD27	synonymous SNV	Trans meta	-	-	0.894	0.019	2.38e-09	0.108
								EAS meta	-	-	0.872	0.024	1.7e-08
								HK GWAS	0.285	0.309	0.893	0.048	0.0178
								CC GWAS	0.296	0.333	0.843	0.055	0.002
								GZ GWAS	0.284	0.313	0.871	0.063	0.0275
								KR IC	0.357	0.384	0.89	0.044	0.0102
								BJ IC	0.311	0.355	0.82	0.096	0.0396
								MC IC	0.289	0.328	0.84	0.131	0.164
								EUR meta	-	-	0.928	0.03	0.0114
								EUR GWAS1	0.665	0.694	0.877	0.089	0.143
								EUR GWAS2	0.675	0.691	0.928	0.039	0.055
								EUR GWAS3	0.676	0.691	0.936	0.093	0.477
								SP GWAS	-	-	0.95	0.065	0.451
#36	rs3760667	19	49814832	C	T	SLC6A16	intronic	Trans meta	-	-	0.872	0.023	2.31e-09	0.595
								EAS meta	-	-	0.863	0.031	1.38e-06
								HK GWAS	0.321	0.355	0.855	0.046	0.000647
								CC GWAS	0.266	0.288	0.888	0.056	0.0327
								GZ GWAS	0.331	0.37	0.847	0.06	0.00616
								EUR meta	-	-	0.884	0.035	0.000373
								EUR GWAS1	0.183	0.221	0.794	0.101	0.0231
								EUR GWAS2	0.199	0.214	0.894	0.045	0.013
								EUR GWAS3	0.228	0.233	0.972	0.103	0.78
								SP GWAS	-	-	0.865	0.079	0.0903
#37	rs10419308	19	55739813	G	A	TMEM86B	intronic	Trans meta	-	-	0.843	0.031	3.6e-08	0.326
								EAS meta	-	-	0.885	0.058	0.036
								HK GWAS	0.055	0.059	0.945	0.095	0.552
								CC GWAS	0.073	0.081	0.887	0.096	0.214
								GZ GWAS	0.062	0.075	0.801	0.115	0.0529
								EUR meta	-	-	0.827	0.037	2.12e-07
								EUR GWAS1	0.189	0.209	0.878	0.103	0.205
								EUR GWAS2	0.159	0.187	0.823	0.049	8.06e-05
								EUR GWAS3	0.202	0.225	0.863	0.11	0.181
								SP GWAS	-	-	0.792	0.079	0.0112
#38	rs6074813	20	1541752	G	T	SIRPD;SIRPB1	intergenic	Trans meta	-	-	1.12	0.021	3.23e-08	0.93
								EAS meta	-	-	1.118	0.028	8.49e-05
								HK GWAS	0.836	0.803	1.254	0.058	8.89e-05
								CC GWAS	0.807	0.789	1.108	0.064	0.108
								GZ GWAS	0.819	0.808	1.085	0.075	0.275
								KR IC	0.768	0.761	1.042	0.051	0.457
								BJ IC	0.782	0.761	1.124	0.108	0.268
								MC IC	0.825	0.807	1.124	0.153	0.434
								EUR meta	-	-	1.122	0.03	0.000101
								EUR GWAS1	0.35	0.322	1.123	0.087	0.183
								EUR GWAS2	0.306	0.287	1.123	0.039	0.00315
								EUR GWAS3	0.388	0.382	1.022	0.092	0.812
								SP GWAS	-	-	1.17	0.064	0.0468
FA: frequency in affected individuals; FU: frequency in unaffected individuals;
Trans meta: association results of transethnic meta-analysis across ten SLE genetic data sets;
EAS meta: association results of meta-analysis across genetic data sets from six areas in East Asia (HK: Hong Kong; CC: Central China; GZ: Guangzhou; KR: Korea; BJ: Beijing; MC: Malaysia);
EUR meta: association results of meta-analysis across four European GWAS for SLE; IC: Immunochip.
