# Supplementary material for: Identification of 38 novel loci for systemic lupus erythematosus and genetic heterogeneity between ancestral groups
Source: Nat Commun. 2021 Feb 3;12:772. doi: 10.1038/s41467-021-21049-y (PMC7858632; doi:10.1038/s41467-021-21049-y)
Supplement: Supplementary file 6 — Supplementary Data 3 [file 41467_2021_21049_MOESM6_ESM.xlsx]

## Sheet: Sheet1
Supplementary Data 3 TFs whose binding sites are enriched in the SLE-associated loci
Order	Source	Cell	TF	Ratio*	Relative Risk*	P-value	Corrected P-val
1	ENCODE	GM18505	POLR2A	0.459	5.316	4.17e-53	6.43e-50
2	ENCODE	GM12878	POLR2A	0.511	4.749	3.34e-50	5.16e-47
3	Cistrome_ChIP	GM12878	PML	0.474	4.844	3.52e-50	5.44e-47
4	ENCODE	GM18526+TNFa	RELA	0.165	12.408	9.57e-49	1.48e-45
5	Cistrome_ChIP	GM12878	NFATC1	0.451	4.92	6.87e-48	1.06e-44
6	ENCODE	GM12892	POLR2A	0.466	4.785	3.43e-47	5.29e-44
7	Cistrome_ChIP	GM12878	STAT5A	0.489	4.754	3.54e-47	5.47e-44
8	Cistrome_ChIP	GM12878	IRF4	0.466	4.591	3.33e-46	5.14e-43
9	ENCODE	GM12878	NFIC	0.421	4.939	4.34e-46	6.7e-43
10	ENCODE	GM19193	POLR2A	0.429	4.992	4.5e-46	6.94e-43
11	ENCODE	GM12891	POLR2A	0.451	4.735	3.89e-45	6.01e-42
12	ENCODE	GM12878	FOXM1	0.383	5.4	1.22e-44	1.89e-41
13	Misc_ChIP	MutuIII	EBNA2	0.444	4.639	6.4e-43	9.88e-40
14	Cistrome_ChIP	GM12878	SP1	0.414	4.561	1.25e-41	1.93e-38
15	Cistrome_ChIP	GM18951	RELA	0.15	11.392	5.95e-41	9.19e-38
16	Barski_lab	CD4+_T_cells+invitrogen	POLR2A	0.496	3.967	7.12e-40	1.1e-36
17	ENCODE	GM12878	EBF1	0.436	4.264	4.3e-39	6.65e-36
18	ENCODE	GM12878	POU2F2	0.316	5.349	8.34e-39	1.29e-35
19	ENCODE	GM18951	POLR2A	0.414	4.657	9.13e-39	1.41e-35
20	ENCODE	GM12878+TNFa	RELA	0.316	5.448	1.13e-38	1.74e-35
21	ENCODE	GM12878	EP300	0.316	5.304	1.16e-38	1.79e-35
22	ENCODE	GM12878	RUNX3	0.489	3.823	3.26e-38	5.03e-35
23	ENCODE	GM19099	POLR2A	0.398	4.478	5.63e-38	8.69e-35
24	Cistrome_ChIP	P493-6	MAX	0.444	4.02	8.84e-38	1.37e-34
25	ENCODE	GM12878	MEF2A	0.263	6.36	9.21e-38	1.42e-34
26	ENCODE	GM12878	TBL1XR1	0.271	6.113	1.81e-37	2.79e-34
27	Misc_ChIP	GM12878	NFKB2	0.346	4.995	1.53e-36	2.36e-33
28	Cistrome_ChIP	GM10847	RELA	0.135	10.846	1.6e-36	2.47e-33
29	ENCODE	GM18505+TNFa	RELA	0.233	6.974	1.89e-36	2.91e-33
30	Cistrome_ChIP	GM12878	PAX5	0.429	4.165	4.32e-36	6.67e-33
31	ENCODE	GM12878	PAX5	0.346	4.803	9.14e-36	1.41e-32
32	Cistrome_ChIP	GM12891	RELA	0.301	5.554	1.83e-35	2.83e-32
33	ENCODE	GM19099+TNFa	RELA	0.218	7.257	2.39e-35	3.69e-32
34	ENCODE	GM12878	ATF2	0.346	4.828	3.57e-35	5.51e-32
35	Cistrome_ChIP	CD56+	SPI1	0.481	3.541	4.27e-35	6.59e-32
36	Misc_ChIP	GM12878	RELB	0.346	4.553	2.6e-34	4.02e-31
37	ENCODE	Raji	POLR2A	0.361	4.424	3.02e-34	4.67e-31
38	ENCODE	GM12878	MXI1	0.293	5.229	5.28e-34	8.15e-31
39	ENCODE	GM12878	MTA3	0.263	5.737	6.01e-34	9.27e-31
40	ENCODE	GM10847+TNFa	RELA	0.226	6.263	6.06e-34	9.35e-31
41	ENCODE	GM12878	BCL3	0.263	5.759	9.11e-34	1.41e-30
42	Cistrome_ChIP	GM12891	SPI1	0.376	4.143	2.09e-33	3.23e-30
43	ENCODE	GM12878	NFATC1	0.248	5.826	4.01e-33	6.19e-30
44	Misc_ChIP	GM12878	RELA	0.293	5.086	4.37e-33	6.74e-30
45	ReMap_ChIP	lclgm12878	NFKB1	0.368	4.331	4.42e-33	6.83e-30
46	Misc_ChIP	GM12878	NFKB1	0.346	4.537	5.5e-33	8.49e-30
47	ENCODE	GM18526	POLR2A	0.353	4.458	8.33e-33	1.29e-29
48	ENCODE	GM12878	TBP	0.263	5.549	9.91e-33	1.53e-29
49	Cistrome_ChIP	GM18505	RELA	0.128	10.464	1.71e-32	2.64e-29
50	Cistrome_ChIP	GM12878	BATF	0.436	3.542	3.05e-32	4.7e-29
51	Cistrome_ChIP	GM15510	RELA	0.165	8.095	6.47e-32	9.99e-29
52	ENCODE	GM12878	PML	0.293	4.967	1.57e-31	2.42e-28
53	ENCODE	GM15510+TNFa	RELA	0.256	5.57	8.23e-31	1.27e-27
54	ENCODE	NB4	MYC	0.331	4.317	1.03e-30	1.59e-27
55	ENCODE	GM12891	SPI1	0.391	3.949	1.11e-30	1.71e-27
56	ENCODE	GM15510	POLR2A	0.346	4.259	1.35e-30	2.09e-27
57	ENCODE	GM18951+TNFa	RELA	0.248	5.258	6.85e-30	1.06e-26
58	ReMap_ChIP	lclgm10861_calcitriol	VDR	0.271	5.137	1.48e-29	2.29e-26
59	Cistrome_ChIP	CD14+	IRF1	0.346	3.894	1.9e-29	2.94e-26
60	Cistrome_ChIP	GM19099	RELA	0.218	5.802	2.42e-29	3.73e-26
61	ENCODE	GM12878	MAX	0.248	5.246	5.3e-29	8.19e-26
62	Cistrome_ChIP	GM19193	RELA	0.158	7.624	6.05e-29	9.34e-26
63	Cistrome_ChIP	P493-6+T1	MAX	0.338	4.2	1.45e-28	2.24e-25
64	ENCODE	GM12892+TNFa	RELA	0.203	6.066	1.79e-28	2.76e-25
65	ENCODE	GM12891+TNFa	RELA	0.338	3.928	2.65e-28	4.08e-25
66	Cistrome_ChIP	GM18526	RELA	0.083	12.797	5.12e-28	7.9e-25
67	ENCODE	GM19193+TNFa	RELA	0.158	7.15	1.33e-27	2.05e-24
68	ENCODE	GM12878	BCL11A	0.226	5.411	1.62e-27	2.5e-24
69	ENCODE	GM12878	SIN3A	0.226	5.504	2.01e-27	3.11e-24
70	Misc_ChIP	IB4	RBPJ	0.241	5.054	3.44e-27	5.31e-24
71	ReMap_ChIP	lclgm12891	NFKB1	0.368	3.645	6.68e-27	1.03e-23
72	ENCODE	GM12878	CEBPB	0.165	6.703	1.35e-26	2.09e-23
73	Cistrome_ChIP	LY1	BRD4	0.308	4.107	3.11e-26	4.8e-23
74	ReMap_ChIP	lclib4	RBPJ	0.323	3.883	3.19e-26	4.92e-23
75	ENCODE	GM12878	WRNIP1	0.218	5.171	1.48e-25	2.28e-22
76	Cistrome_ChIP	GM12891	PAX5	0.195	5.541	2.06e-25	3.18e-22
77	ENCODE	GM12878	IKZF1	0.203	5.614	2.48e-25	3.83e-22
78	ENCODE	GM12878	TAF1	0.241	4.818	3.22e-25	4.97e-22
79	Cistrome_ChIP	KOPT-K1	BRD4	0.338	3.69	4.68e-25	7.23e-22
80	Cistrome_ChIP	GM12891	YY1	0.278	4.324	5.36e-25	8.28e-22
81	Cistrome_ChIP	GM12892	RELA	0.173	6.092	1.85e-24	2.86e-21
82	ENCODE	GM12878	SP1	0.233	4.829	1.85e-24	2.86e-21
83	Cistrome_ChIP	GM12878	ELF1	0.316	3.778	3.45e-24	5.32e-21
84	Cistrome_ChIP	KOPT-K1_Persisters	BRD4	0.323	3.803	3.99e-24	6.15e-21
85	ENCODE	GM12892	PAX5	0.173	5.948	4.59e-24	7.09e-21
86	ENCODE	GM12878	SPI1	0.323	3.617	4.97e-24	7.67e-21
87	ENCODE	GM12878	CHD2	0.233	4.878	5.17e-24	7.97e-21
88	Misc_ChIP	GM12878	REL	0.218	4.974	6.91e-24	1.07e-20
89	ENCODE	GM12878	BATF	0.263	4.214	1.1e-23	1.7e-20
90	ENCODE	GM12878	IRF4	0.233	4.882	1.67e-23	2.58e-20
91	ReMap_ChIP	lclgm12892	NFKB1	0.233	4.64	8.02e-23	1.24e-19
92	ENCODE	GM12878	BHLHE40	0.203	4.967	3.19e-22	4.92e-19
93	Cistrome_ChIP	L428-PAX5	PAX5	0.226	4.409	3.73e-22	5.76e-19
94	ENCODE	NB4	POLR2A	0.286	3.781	8.51e-22	1.31e-18
95	Misc_ChIP	CD34+	RUNX1	0.316	3.505	1.55e-21	2.39e-18
96	Cistrome_ChIP	OCI-Ly3	SPIB	0.241	4.116	2.17e-21	3.34e-18
97	Pazar_Chip	CD4+	HMGN1	0.549	2.354	2.58e-21	3.99e-18
98	ENCODE	GM12891	YY1	0.211	4.557	4.02e-21	6.21e-18
99	ENCODE	GM12878	YY1	0.308	3.481	4.77e-21	7.37e-18
100	Pazar_Chip	THP-1	SPI1	0.466	2.653	6.58e-21	1.02e-17
101	Misc_ChIP	IB4	EBNA2	0.165	5.514	5.53e-20	8.54e-17
102	ENCODE	GM12891	POU2F2	0.195	4.654	1.17e-19	1.8e-16
103	Misc_ChIP	BCells+Sendai_Virus	IRF3	0.195	4.758	1.62e-19	2.5e-16
104	ENCODE	GM12878	MEF2C	0.143	5.851	1.86e-19	2.87e-16
105	ReMap_ChIP	thp1	SPI1	0.383	2.898	3.08e-19	4.75e-16
106	Cistrome_ChIP	GM12878	EP300	0.12	6.456	3.17e-19	4.9e-16
107	ReMap_ChIP	sem	RUNX1	0.466	2.417	7.07e-19	1.09e-15
108	ENCODE	GM12878	TCF12	0.203	4.113	1.08e-18	1.67e-15
109	ENCODE	HCT-116	POLR2A	0.338	3.082	1.33e-18	2.06e-15
110	Misc_ChIP	BCells+Sendai_Virus	POLR2A	0.406	2.797	1.51e-18	2.33e-15
111	ENCODE	K562	POLR2A	0.346	2.922	1.86e-18	2.87e-15
112	Barski_lab	Naive_CD4_Tcell_EI_5h_6	NFATC2	0.308	3.247	5.29e-18	8.16e-15
113	Cistrome_ChIP	Monocyte_CD14+	IRF1	0.188	4.543	5.38e-18	8.31e-15
114	ENCODE	A549+DEX_100nM	POLR2A	0.308	3.103	5.54e-18	8.55e-15
115	Misc_ChIP	BCells+Sendai_Virus	NELFA	0.233	3.609	1.59e-17	2.46e-14
116	Cistrome_ChIP	CD8+	SPI1	0.353	2.899	2.14e-17	3.3e-14
117	ENCODE	A549+EtOH_0.02pct	POLR2A	0.308	3.134	2.5e-17	3.87e-14
118	Cistrome_ChIP	MM1.S	MYC	0.256	3.292	3.41e-17	5.27e-14
119	Misc_ChIP	LoVo	KLF5	0.346	2.778	4.75e-17	7.34e-14
120	Cistrome_ChIP	OCI-Ly10	IRF4	0.12	5.868	5.23e-17	8.07e-14
121	ENCODE	GM12878	MAZ	0.233	3.786	5.39e-17	8.32e-14
122	Cistrome_ChIP	DendriticCell	TCF4	0.158	4.723	8.44e-17	1.3e-13
123	Cistrome_ChIP	P493-6+T24	MAX	0.188	4.162	1.31e-16	2.03e-13
124	ENCODE	ECC-1+DMSO_0.02pct	POLR2A	0.278	3.235	1.38e-16	2.13e-13
125	ReMap_ChIP	germ_bcell	BCL6	0.068	9.297	1.68e-16	2.6e-13
126	Cistrome_ChIP	U87	MAX	0.459	2.28	4.45e-16	6.87e-13
127	ENCODE	NB4	MAX	0.286	3.089	4.51e-16	6.97e-13
128	ENCODE	GM10847	POLR2A	0.218	3.62	5.35e-16	8.26e-13
129	Cistrome_ChIP	GM10855	VDR	0.105	6.334	5.55e-16	8.57e-13
130	Misc_ChIP	GM12878	EBNA2	0.143	4.944	5.77e-16	8.92e-13
131	ENCODE	GM12878	ELF1	0.218	3.667	6.78e-16	1.05e-12
132	ENCODE	A549	POLR2A	0.278	3.229	7.03e-16	1.09e-12
133	ENCODE	PBDE	POLR2A	0.241	3.425	8.02e-16	1.24e-12
134	Cistrome_ChIP	MM1.S+DMSO	BRD4	0.331	2.783	9.52e-16	1.47e-12
135	ENCODE	MCF-7+serum_stimulated_media	POLR2A	0.271	3.155	1.48e-15	2.28e-12
136	ReMap_ChIP	cd34_nont8_21	RUNX1	0.323	2.689	1.87e-15	2.89e-12
137	ENCODE	GM12878	STAT5A	0.15	4.62	2.13e-15	3.29e-12
138	Cistrome_ChIP	CUTLL1	ETS1	0.353	2.61	2.21e-15	3.41e-12
139	ENCODE	HepG2+forskolin	POLR2A	0.271	3.143	2.66e-15	4.1e-12
140	Cistrome_ChIP	MM1.S+5nm_JQ1	BRD4	0.331	2.655	3.74e-15	5.78e-12
141	ENCODE	GM12892	YY1	0.195	3.681	7.84e-15	1.21e-11
142	ENCODE	MCF-7	POLR2A	0.241	3.303	8.26e-15	1.28e-11
143	Cistrome_ChIP	MM1.S+50nm_JQ1	BRD4	0.293	2.758	8.49e-15	1.31e-11
144	Cistrome_ChIP	CD14+	STAT1	0.218	3.407	9.46e-15	1.46e-11
145	Cistrome_ChIP	CUTLL1	BRD4	0.263	3.071	1.06e-14	1.64e-11
146	Cistrome_ChIP	GM12892	YY1	0.18	3.933	1.17e-14	1.8e-11
147	Cistrome_ChIP	K562+IGG-RAB	MAX	0.346	2.645	1.2e-14	1.85e-11
148	Barski_lab	Naive_CD4_T_cells+EI12h	FOS	0.143	4.36	1.24e-14	1.92e-11
149	ENCODE	Gliobla	POLR2A	0.256	3.059	1.38e-14	2.13e-11
150	ENCODE	ProgFib	POLR2A	0.248	3.17	1.66e-14	2.56e-11
151	Pazar_Chip	HCT116	SP1	0.308	2.773	2.02e-14	3.12e-11
152	ENCODE	K562+IFNg6h	POLR2A	0.248	3.223	2.24e-14	3.45e-11
153	Cistrome_ChIP	LY1+JQ1	BRD4	0.165	4.26	2.65e-14	4.09e-11
154	ENCODE	HeLa-S3	POLR2A	0.293	2.865	2.97e-14	4.59e-11
155	ReMap_ChIP	p493_6_0hr	MAX	0.241	3.125	4.49e-14	6.93e-11
156	ReMap_ChIP	blood_monocyte	SPI1	0.323	2.651	5.16e-14	7.96e-11
157	ENCODE	HUVEC	POLR2A	0.338	2.574	7.04e-14	1.09e-10
158	ENCODE	GM12878	PBX3	0.113	5.208	7.11e-14	1.1e-10
159	ENCODE	MCF10A-Er-Src+4OHTAM_1uM_36hr	POLR2A	0.256	3.02	7.17e-14	1.11e-10
160	ReMap_ChIP	lcl_hls554p	NIPBL	0.113	5.252	7.64e-14	1.18e-10
161	Misc_ChIP	LoVo	SOX2	0.271	2.922	7.66e-14	1.18e-10
162	Cistrome_ChIP	ME-1	EP300	0.368	2.421	8.29e-14	1.28e-10
163	Cistrome_ChIP	GM12892	PAX5	0.18	3.705	8.75e-14	1.35e-10
164	Cistrome_ChIP	MM1.S	BRD4	0.263	2.951	8.91e-14	1.38e-10
165	ReMap_ChIP	skno1_leukemic	ERG	0.346	2.479	1.01e-13	1.56e-10
166	ReMap_ChIP	lclgm18951	NFKB1	0.143	4.46	1.12e-13	1.72e-10
167	ReMap_ChIP	skno1_leukemic	RUNX1	0.368	2.423	1.3e-13	2e-10
168	Cistrome_ChIP	Monocyte_CD14+	STAT1	0.218	3.285	1.36e-13	2.1e-10
169	Misc_ChIP	GM12878	BRD4	0.128	4.482	1.44e-13	2.22e-10
170	ENCODE	HepG2	POLR2A	0.286	2.829	1.58e-13	2.43e-10
171	ENCODE	GM12892	TAF1	0.158	4.032	1.62e-13	2.5e-10
172	ENCODE	HEK293	POLR2A	0.218	3.274	1.76e-13	2.72e-10
173	ReMap_ChIP	blood_macrophage	SPI1	0.361	2.353	1.96e-13	3.03e-10
174	Cistrome_ChIP	HL-60	SPI1	0.368	2.343	2.22e-13	3.43e-10
175	ENCODE	MCF-7+serum_starved_media	POLR2A	0.248	3	2.7e-13	4.17e-10
176	ENCODE	K562	MYC	0.241	2.998	3.22e-13	4.97e-10
177	Cistrome_ChIP	CD3+	SPI1	0.233	3.144	3.5e-13	5.41e-10
178	Pazar_Chip	Jurkat	CREBBP	0.248	2.868	3.51e-13	5.42e-10
179	ENCODE	GM12891	CTCF	0.316	2.55	3.79e-13	5.85e-10
180	ReMap_ChIP	bcellp493-6	MAX	0.188	3.449	4.23e-13	6.52e-10
181	Misc_ChIP	BCells	POLR2A	0.338	2.548	5.74e-13	8.86e-10
182	ENCODE	K562+IFNa30	POLR2A	0.218	3.211	5.83e-13	9e-10
183	ENCODE	GM12878	BCLAF1	0.113	4.925	6.44e-13	9.94e-10
184	Cistrome_ChIP	Th1	TBX21	0.105	5.212	8.52e-13	1.32e-09
185	Cistrome_ChIP	CD34+	POLR2A	0.226	3.233	1.16e-12	1.79e-09
186	Misc_ChIP	BCells+Sendai_Virus	MED1	0.12	4.712	1.54e-12	2.38e-09
187	Misc_ChIP	LoVo	MED12	0.361	2.29	1.81e-12	2.8e-09
188	ENCODE	K562+IFNg30	POLR2A	0.226	3.015	2.01e-12	3.11e-09
189	ENCODE	IMR90	POLR2A	0.233	2.906	3.11e-12	4.8e-09
190	Cistrome_ChIP	K562	ELF1	0.286	2.675	3.32e-12	5.13e-09
191	Cistrome_ChIP	DND-41_Persisters	BRD4	0.203	3.19	3.59e-12	5.54e-09
192	ReMap_ChIP	uae_leukemic_5hrzinc	FLI1	0.316	2.398	4.1e-12	6.33e-09
193	Cistrome_ChIP	U937	FLI1	0.211	3.055	4.73e-12	7.3e-09
194	Cistrome_ChIP	HPB-ALL	NOTCH1	0.323	2.395	6.96e-12	1.07e-08
195	ENCODE	U87	POLR2A	0.263	2.709	8.66e-12	1.34e-08
196	Cistrome_ChIP	A549	RELA	0.293	2.521	1.08e-11	1.67e-08
197	ENCODE	H1-hESC	POLR2A	0.263	2.682	1.3e-11	2.01e-08
198	ENCODE	GM12891	PAX5	0.068	6.594	1.36e-11	2.1e-08
199	Cistrome_ChIP	GM12878	MAX	0.188	3.244	1.67e-11	2.58e-08
200	ENCODE	GM12878	EGR1	0.143	3.816	2.71e-11	4.18e-08
201	Misc_ChIP	LoVo	H3	0.436	2.006	2.95e-11	4.55e-08
202	Cistrome_ChIP	MM1.S+500nm_JQ1	BRD4	0.218	2.915	2.99e-11	4.61e-08
203	Misc_ChIP	MutuIII	EBNA3C	0.105	4.727	3.78e-11	5.84e-08
204	Cistrome_ChIP	Raji	PAX5	0.135	3.95	4.25e-11	6.57e-08
205	Pazar_Chip	CD34+prog	SMAD1	0.15	3.595	7.71e-11	1.19e-07
206	ENCODE	MCF10A-Er-Src+EtOH_0.01pct	POLR2A	0.248	2.687	8.49e-11	1.31e-07
207	Pazar_Chip	THP-1+stimulated	VDR	0.083	5.42	8.55e-11	1.32e-07
208	ENCODE	GM12891	TAF1	0.158	3.481	9.44e-11	1.46e-07
209	Pazar_Chip	U937+BMP4	SMAD1	0.195	2.944	1.07e-10	1.65e-07
210	Pazar_Chip	MCF7	PBX1	0.323	2.242	1.07e-10	1.65e-07
211	ENCODE	K562	MAX	0.278	2.44	1.07e-10	1.65e-07
212	ENCODE	K562+IFNa6h	POLR2A	0.195	2.945	1.37e-10	2.11e-07
213	ENCODE	SK-N-SH	POLR2A	0.263	2.483	1.39e-10	2.15e-07
214	ENCODE	GM12872	CTCF	0.323	2.178	1.58e-10	2.44e-07
215	Cistrome_ChIP	IMR90	SPI1	0.526	1.724	1.63e-10	2.52e-07
216	Misc_ChIP	LoVo	RFX1	0.248	2.577	1.65e-10	2.54e-07
217	Cistrome_ChIP	GM10861	VDR	0.12	4.089	1.72e-10	2.66e-07
218	Cistrome_ChIP	EWS502	FLI1	0.353	2.167	1.76e-10	2.71e-07
219	ReMap_ChIP	tall_rpmi8402	TCF12	0.346	2.092	1.92e-10	2.96e-07
220	Misc_ChIP	LoVo	GMEB2	0.248	2.49	1.96e-10	3.02e-07
221	ENCODE	GM12873	CTCF	0.331	2.119	2.27e-10	3.51e-07
222	Misc_ChIP	LoVo	FOXD2	0.241	2.655	2.37e-10	3.66e-07
223	Cistrome_ChIP	OCI-Ly10	SPI1	0.075	5.435	2.67e-10	4.13e-07
224	ENCODE	K562+IFNg6h	MYC	0.195	2.958	2.68e-10	4.13e-07
225	ReMap_ChIP	u937_bmp4	SMAD1	0.241	2.577	2.94e-10	4.53e-07
226	ReMap_ChIP	h2171	MAX	0.331	2.178	3.44e-10	5.31e-07
227	ENCODE	GM12878	RAD21	0.248	2.46	3.56e-10	5.5e-07
228	Cistrome_ChIP	U87	BRD4	0.338	2.093	4.24e-10	6.55e-07
229	Misc_ChIP	BCells	MED1	0.113	4.127	5.55e-10	8.58e-07
230	ENCODE	K562+IFNg30	MYC	0.233	2.628	5.77e-10	8.91e-07
231	ENCODE	GM19240	CTCF	0.301	2.24	6.3e-10	9.72e-07
232	Cistrome_ChIP	MCF-7	MYC	0.218	2.681	7.71e-10	1.19e-06
233	Misc_ChIP	LoVo	H3K4me3	0.233	2.576	7.98e-10	1.23e-06
234	Pazar_Chip	U937+DMSO	CEBPA	0.188	2.888	8.74e-10	1.35e-06
235	ENCODE	GM19239	CTCF	0.286	2.263	1.36e-09	2.1e-06
236	ENCODE	K562	BCLAF1	0.075	4.999	1.38e-09	2.13e-06
237	ENCODE	MCF-7+serum_starved_media	CTCF	0.316	2.128	1.53e-09	2.37e-06
238	ReMap_ChIP	u87	MAX	0.353	2.045	1.56e-09	2.41e-06
239	ENCODE	K562	SAP30	0.12	3.7	1.58e-09	2.45e-06
240	ReMap_ChIP	p493_6_1hr	MAX	0.09	4.633	1.91e-09	2.95e-06
241	Misc_ChIP	BCells	NELFA	0.158	3.149	1.96e-09	3.02e-06
242	ENCODE	K562	CCNT2	0.173	3.011	2.25e-09	3.48e-06
243	ENCODE	MCF-7+serum_stimulated_media	MYC	0.18	2.822	2.39e-09	3.7e-06
244	ENCODE	GM12892	CTCF	0.308	2.185	2.47e-09	3.81e-06
245	Misc_ChIP	Kasumi-1_siMM	RUNX1	0.135	3.305	3.9e-09	6.01e-06
246	ENCODE	SK-N-MC	POLR2A	0.233	2.41	4.01e-09	6.19e-06
247	ENCODE	K562	ZBTB7A	0.15	3.079	5.35e-09	8.26e-06
248	ENCODE	GM12878	ZEB1	0.075	4.886	6.01e-09	9.27e-06
249	ENCODE	MCF-7+vehicle	MYC	0.211	2.592	6.17e-09	9.52e-06
Ratio, the proportion of disease-associated loci within the TF binding sites.
Relative risk and P-value (one-sided) were estimated by dividing the observed intersections by the expected, which is obtained from the 2,000 times of simulations using RELI (Method).
Corrected P-val were FDR correction for the 1,544 times of tests (Methods).
