# Supplementary material for: Identification of 38 novel loci for systemic lupus erythematosus and genetic heterogeneity between ancestral groups
Source: Nat Commun. 2021 Feb 3;12:772. doi: 10.1038/s41467-021-21049-y (PMC7858632; doi:10.1038/s41467-021-21049-y)
Supplement: Supplementary file 7 — Supplementary Data 4 [file 41467_2021_21049_MOESM7_ESM.xlsx]

## Sheet: Sheet1
Supplementary Data 4 Putative disease genes identified at each associated locus
Tag SNP	Region	Gene symbol	Nominal P value	Gene closest to the given SNP	eQTL(Westra et al. 2014)	eQTL(Zhernakova et al., 2016)
rs2476601	chr1:113933371-114456708	PTPN22	4.87e-19	TRUE	1	1
		BCL2L15	0.000259	FALSE	0	0
rs12093154	chr1:1152288-1209265	SDF4	4.48e-07	FALSE	1	1
		B3GALT6	0.000704	FALSE	1	1
rs1016140	chr1:117035645-117113661	CD58	8.12e-16	TRUE	0	0
		AL390066.1	8.55e-07	FALSE	0	0
rs11264750	chr1:157483167-157567870	FCRL4	7.85e-06	FALSE	0	0
		FCRL5	0.003112	TRUE	1	0
rs1801274,	chr1:161551101-161648444	FCGR2A	2.45e-09	TRUE	0	0
rs35426045		FCGR2B	1.68e-15	TRUE	1	1
rs12132445	chr1:170631869-171033906	MROH9	3.12e-09	TRUE	0	0
rs2205960	chr1:173152873-173176452	TNFSF4	2.13e-20	TRUE	1	0
rs1418190	chr1:173386932-173430501	LOC101928673	0.118541	TRUE	0	0
rs549669428	chr1:174128548-175712906	KIAA0040	5.92e-09	FALSE	0	0
		RABGAP1L	1.73e-08	TRUE	0	0
rs17849501	chr1:183236953- 183706506	NCF2	0.015752	TRUE	0	0
rs1547624	chr1:192544857-192549161	RGS1	3.59e-24	TRUE	1	1
rs34889541	chr1:198492352-198726545	PTPRC	2.74e-18	TRUE	1	0
rs2297550	chr1:206643791-206907628	IKBKE	4.63e-18	TRUE	1	1
		MAPKAPK2	1.38e-17	FALSE	1	0
rs3024505	chr1:206940947-206945839	IL10	1.82e-15	TRUE	0	0
rs9782955	chr1:235824341-236046940	LYST	9.28e-15	TRUE	1	0
rs28411034	chr1:38259474-38412729	INPP5B	6.24e-21	FALSE	1	1
		MTF1	1.54e-09	FALSE	1	0
rs6702599	chr1:67773047-67862583	IL12RB2	1.12e-14	TRUE	1	1
rs3795310	chr1:8377886-8877702	RERE	0.689557	TRUE	1	1
rs2322659	chr2:135722061-136743670	LOC100507600	0.000308	FALSE	0	0
		RAB3GAP1	0.000586	FALSE	1	0
		MCM6	0.010068	FALSE	1	1
rs2381401	chr2:143848931-144525921	ARHGAP15	3.83e-14	TRUE	1	1
rs1990760	chr2:163027194-163695240	IFIH1	1.14e-15	TRUE	0	0
		GCA	5.83e-11	FALSE	1	0
rs9630991	chr2:191054461-191557492	NAB1	8.13e-12	FALSE	1	0
		TMEM194B	7.93e-07	TRUE	1	1
		MFSD6	0.047859	FALSE	0	1
rs11889341	chr2:191894302-192016322	STAT4	1.35e-17	TRUE	1	0
rs11679484	chr2:198256698-199437305	COQ10B	4.18e-05	FALSE	1	0
rs3087243	chr2:204732509-204738683	CTLA4	5.77e-17	TRUE	1	0
rs3768792	chr2:213864429-214017151	IKZF2	3.1e-14	TRUE	0	1
rs7579944	chr2:30369807-30383399	YPEL5	0.000432	TRUE	1	0
rs17321999	chr2:30569525-30575297	LINC01936	0.759929	TRUE	0	0
rs13385731	chr2:33661391-33789817	RASGRP3	9.31e-05	TRUE	1	1
rs6740462	chr2:65537985-66126649	SPRED2	0.813881	FALSE	1	1
rs6705628	chr2:74229840-74329698	TET3	4.53e-11	TRUE	1	0
rs1131265	chr3:119013220-119278449	CD80	1.75e-15	FALSE	0	0
		ARHGAP31	5.73e-08	FALSE	1	0
		POGLUT1	2.87e-06	FALSE	1	1
rs564799	chr3:159631189-159943086	IL12A-AS1	0.990421	TRUE	0	0
rs10936599	chr3:169484713-169530774	ACTRT3	6.52e-06	FALSE	0	0
rs6762714	chr3:187871072-188608460	LPP	0.846121	TRUE	1	0
rs438613	chr3:27872379-27875627	LINC01980	8.41e-07	TRUE	0	0
rs6445972	chr3:58223233-58419584	PXK	6.18e-10	TRUE	1	1
rs6445975,
rs9311676
rs10028805	chr4:102332443-102995969	BANK1	4.03e-21	TRUE	1	1
rs4697651	chr4:10488019-10686489	CLNK	1.03e-10	TRUE	0	0
rs4690055	chr4:2463947-2758103	TNIP2	8.86e-20	TRUE	0	0
		RNF4	0.03771	FALSE	1	1
rs4690229	chr4:843064-1020685	GAK	2.33e-06	FALSE	1	0
		IDUA	0.001158	FALSE	0	1
rs7726159	chr5:1201710-1445545	TERT	0.692092	TRUE	1	0
rs7726414	chr5:133450402-133747589	TCF7	7.28e-09	TRUE	1	0
		UBE2B	0.00057	FALSE	1	0
		CDKN2AIPNL	0.028221	FALSE	0	0
rs10036748	chr5:150409506-150473138	TNIP1	5.31e-19	TRUE	1	0
rs2431697	chr5:159895275-159914433	MIR146A	9.63e-17	TRUE	0	0
rs6871748	chr5:35617946-36001130	IL7R	1.48e-10	TRUE	1	0
		CAPSL	3.49e-10	FALSE	1	0
		RP11-79C6.3	0.006426	FALSE	0	0
		SPEF2	0.019758	FALSE	0	0
rs548234	chr6:106534195-106557814	PRDM1	1.92e-08	TRUE	1	0
rs9387400	chr6:116575336-116759442	DSE	0.084064	TRUE	0	0
rs2327832	chr6:137813336-137815531	OLIG3	0.967378	TRUE	1	0
rs2230926	chr6:138144810-138204449	TNFAIP3	7.13e-17	TRUE	1	0
		ENSG00000235842	8.31e-06	FALSE	0	0
rs6927090	chr6:292097-351355	DUSP22	4.08e-11	TRUE	1	0
rs3734266	chr6:34549107-34897174	UHRF1BP1	0.004	TRUE	1	1
rs597325	chr6:90636248-91006627	BACH2	1.16e-12	TRUE	1	1
rs12531711,	chr7:128577666-128695198	IRF5	3.71e-17	TRUE	1	1
rs4728142,
rs729302
rs849142	chr7:27870192-28281515	JAZF1	0.000424	TRUE	1	1
rs2366293	chr7:49890017-50160925	ZPBP	0.998704	TRUE	0	0
rs4917014	chr7:50343720-50472799	IKZF1	3.34e-14	TRUE	1	0
rs13238909	chr7:66767608-66786513	STAG3L4	0.959175	TRUE	0	0
rs73135369,	chr7:73901807-74016931	NCF1	0.00135	FALSE	1	0
rs117026326
rs11773745	chr7:75162621-75368280	HIP1	0.608016	TRUE	1	1
rs12680762,	chr8:11225911-11438851	BLK	7.56e-19	TRUE	1	1
rs2736340		LINC00208	8.7e-10	FALSE	0	0
		C8orf12	0.027281	FALSE	0	0
rs2445610	chr8:128698588-128746213	CASC11	1.66e-05	TRUE	0	0
rs7815944	chr8:129417515-129440162	LINC00824	0.002272	TRUE	0	0
rs13260060	chr8:71021997-71316040	NCOA2	2.29e-08	TRUE	0	0
rs2428	chr8:8640864-9025646	MFHAS1	4.38e-13	TRUE	1	1
		ERI1	0.000724	FALSE	1	0
rs1405209	chr9:102584137-102629173	NR4A3	1.85e-08	TRUE	0	0
rs4978037	chr9:21077104-21385396	IFNA21	9.61e-13	FALSE	0	0
		IFNA7	1.74e-12	FALSE	0	0
		IFNB1	4.11e-07	FALSE	1	0
		IFNA2	0.000561	FALSE	0	0
		IFNA5	0.001184	FALSE	0	0
rs7097397	chr10:49892921-50191001	WDFY4	2.6e-20	TRUE	1	0
rs4948496	chr10:63661059-63856703	ARID5B	7.93e-07	TRUE	1	1
rs4745876	chr10:64133951-64431771	ZNF365	0.999889	TRUE	1	0
rs10999979	chr10:73156691-73575702	CDH23	1.68e-11	TRUE	1	0
rs11603023	chr11:118477155-118550399	TREH	0.999992	TRUE	0	0
rs4639966	chr11:118620034-118661858	DDX6	0.701517	FALSE	0	1
rs1128334,	chr11:128328656-128457437	ETS1	2.18e-12	TRUE	1	0
rs7941765
rs2732552	chr11:34937376-35042138	PDHX	0.914892	TRUE	1	0
rs12802200,	chr11:565660-626078	IRF7	1.34e-10	FALSE	1	1
rs1061502
rs1308020,	chr11:65365226-65564690	SIPA1	2.33e-23	FALSE	1	1
rs2009453,		RELA	2.22e-17	FALSE	1	0
rs494003		MAP3K11	3.52e-17	FALSE	1	1
		PCNXL3	3.12e-05	TRUE	0	1
rs10750836	chr11:68816350-69490184	TPCN2	0.109298	TRUE	0	0
rs11235604	chr11:72335731-72922527	ATG16L2	0.038465	TRUE	0	0
rs10774625	chr12:111843752-112947717	SH2B3	2.58e-19	FALSE	1	1
		TRAFD1	8.4e-16	FALSE	1	0
		PTPN11	0.006526	FALSE	0	0
rs7975703	chr12:120884241-121442296	UNC119B	0.39747	FALSE	1	1
		COQ5	0.901841	FALSE	1	1
		MLEC	0.987851	FALSE	0	1
		CABP1	0.999574	TRUE	1	1
rs10845606	chr12:12813825-12849141	GPR19	0.975997	TRUE	1	0
rs1385374	chr12:129277739-129308528	SLC15A4	6.91e-16	TRUE	1	0
rs1885889	chr13:100153671-100215645	TM9SF2	0.974693	FALSE	1	0
rs12874404	chr13:108903588-108959385	TNFSF13B	5.26e-14	TRUE	1	0
rs7329174	chr13:41506056-42045018	ELF1	3.23e-17	TRUE	1	0
		WBP4	7.15e-06	FALSE	0	0
		C13orf15	0.000572	FALSE	0	0
rs76725306	chr13:50018429-50265623	SETDB2	3.26e-10	FALSE	1	0
rs76725306	chr13:50018429-50265623	ARL11	3.24e-05	FALSE	1	0
rs12148050	chr14:103243813-103377837	TRAF3	1.51e-20	TRUE	1	1
rs2841280	chr14:105391153-105444694	PLD4	7.73e-12	TRUE	0	1
rs4902562	chr14:68286496-69196935	RAD51B	3.83e-08	TRUE	1	0
rs117518546	chr14:105968621-106289176	IGHG1	6.15e-10	TRUE	0	0
rs8035957,	chr15:38780304-38857776	RASGRP1	5.59e-07	TRUE	1	0
rs954431
rs2289583	chr15:75105057-75343067	SCAMP2	4.83e-15	FALSE	1	1
		ULK3	2.93e-05	FALSE	1	1
		PPCDC	0.001472	FALSE	0	0
rs869310	chr15:77334178-78370066	TBC1D2B	1.1e-10	FALSE	1	0
		HMG20A	0.019458	FALSE	1	0
rs12599402	chr16:11038345-11276046	CLEC16A	6.2e-13	TRUE	1	0
rs4592664	chr16:23847322-24231932	PRKCB	8.38e-10	TRUE	1	1
rs1143679	chr16:31157884- 31737100	ITGAM	4.21e-05	TRUE	0	0
		ITGAX	6.41e-06	FALSE	0	1
rs223881	chr16:57392684-57449974	CCL22	2.7e-13	TRUE	0	0
		CCL17	2.65e-10	FALSE	1	0
rs2731783	chr16:58191811-58328951	CSNK2A2	0.167448	TRUE	1	0
rs1170426	chr16:68573661-68732971	ZFP90	0.988934	TRUE	1	1
rs11644034,	chr16:85932409-85956197	IRF8	3.9e-17	TRUE	1	0
rs2934498,
rs2280381
rs34562254	chr17:16826229-16875402	TNFRSF13B	3.44e-16	TRUE	0	0
rs8079075	chr17:37885409-38083854	IKZF3	4.55e-19	TRUE	1	0
		GSDMB	1.22e-13	FALSE	1	0
		ORMDL3	1.07e-10	FALSE	1	0
rs9899849	chr17:7138350-7464925	ACAP1	8.62e-21	FALSE	1	1
rs930297	chr17:73232695-73401790	GRB2	1.04e-19	TRUE	1	1
		MIF4GD	9.19e-17	FALSE	1	1
		GGA3	1.07e-12	FALSE	1	1
		SLC25A19	1.5e-12	FALSE	1	0
rs763361	chr18:67068284-67624160	CD226	2.96e-16	TRUE	1	1
rs2304256	chr19:10461209-10514271	TYK2	4.31e-18	TRUE	1	1
rs2384991	chr19:18367909-18385319	KIAA1683	0.789195	TRUE	0	1
rs13344313	chr19:18501955-18508415	LRRC25	1.06e-11	TRUE	1	1
rs405858	chr19:33072096-33169206	ANKRD27	0.601002	TRUE	0	1
rs3760667	chr19:49792897-50192286	CD37	2.07e-20	FALSE	1	1
		FLT3LG	9.69e-17	FALSE	0	0
		IRF3	3.14e-09	FALSE	1	0
		RRAS	4.68e-05	FALSE	1	0
		FCGRT	0.001201	FALSE	1	0
		ALDH16A1	0.001642	FALSE	1	0
rs2305772	chr19:52022779-52035110	SIGLEC6	2.11e-05	TRUE	1	1
rs10419308	chr19:55738002-55770363	PPP6R1	6.18e-16	FALSE	1	1
		TMEM86B	0.003115	TRUE	1	0
rs6074813	chr20:1451386-1638425	SIRPB2	8.45e-15	FALSE	0	0
		SIRPG	8.97e-15	FALSE	1	0
		SIRPB1	1.75e-06	FALSE	0	0
		SIRPD	0.005634	FALSE	1	0
rs4810485	chr20:44650329-44758502	CD40	2.15e-17	TRUE	1	1
		NCOA5	0.005242	FALSE	1	0
rs463426	chr22:21771693-21805752	HIC2	0.928278	TRUE	0	0
rs7444	chr22:21903736-21984353	UBE2L3	0.185039	TRUE	0	1
rs61616683	chr22:39619364-39781593	PDGFB	0.000205	FALSE	1	0
