# Supplementary material for: Identification of 38 novel loci for systemic lupus erythematosus and genetic heterogeneity between ancestral groups
Source: Nat Commun. 2021 Feb 3;12:772. doi: 10.1038/s41467-021-21049-y (PMC7858632; doi:10.1038/s41467-021-21049-y)
Supplement: Supplementary file 8 — Supplementary Data 5 [file 41467_2021_21049_MOESM8_ESM.xlsx]

## Sheet: Sheet1
Supplementary Data 5 Summary of fine-mapping results based on ancestry-dependent and trans-ancestral group methods
Tag SNP	Locus	Region	Number of variants in 95% credible set			Putative casual variant1	Posterior Probability2	r2 with tag SNP in EAS	r2 with tag SNP in EUR	Consequence3
			Chinese GWAS	European GWAS	Trans-ancestry
rs1801274	FCGR2A	chr1:161457416-161483666	14	3	3	rs6671847	0.595	0.93	0.89	intron_variant,NMD_transcript_variant
						rs7551957	0.208	0.67	0.86	intergenic_variant
						rs12139150	0.184	0.67	0.86	upstream_gene_variant
rs2205960	TNFSF4	chr1:173097989-173297704	21	9	1	rs2205960	0.957	1	1	intergenic_variant
rs2297550	IKBKE	chr1:206620600-206707382	10	1	1	rs2297550	0.997	1	1	regulatory_region_variant
										TF_binding_site_variant
rs7579944	LBH	chr2:30426413-30456342	7	7	5	rs7579944	0.285	1	1	intergenic_variant
						rs906868	0.193	0.94	0.97	regulatory_region_variant
						rs12473138	0.186	0.94	0.93	intergenic_variant
						rs10173253	0.178	0.99	0.97	intergenic_variant
						rs10175798	0.152	0.92	0.92	upstream_gene_variant
rs13385731	RASGRP3	chr2:33668178-33703389	2	73	2	rs13385731	0.631	1	1	regulatory_region_variant
										TF_binding_site_variant
						rs13425999	0.369	0.99	0.98	regulatory_region_variant
rs1990760	IFIH1	chr2:162997703-163414643	47	3	3	rs2111485	0.538	0.81	0.89	regulatory_region_variant
						rs1990760	0.281	1	1	missense_variant
						rs2075302	0.152	0.61	0.4	intron_variant
rs11889341	STAT4	chr2:191874667-191971565	5	8	4	rs11889341	0.804	1	1	intron_variant
(Primary signal)						rs4853458	0.062	0.85	0.99	intron_variant
						rs7574865	0.054	0.85	0.98	intron_variant
						rs4274624	0.045	0.84	0.98	intron_variant
rs16833239	STAT4	condition on rs11889341	5	9	3	rs16833239	0.594	1	1	intron_variant
(Secondary)						rs7594501	0.309	0.94	1	intron_variant
						rs140341964	0.061	1	0.37	intron_variant
rs6762714	LPP	chr3:188450118-188499238	26	15	4	rs12486509	0.342	0.98	0.99	intron_variant
						rs6762714	0.271	1	1	intron_variant
						rs1040029	0.227	0.96	0.84	intron_variant
						rs3830584	0.144	0.97	0.85	regulatory_region_variant
										TF_binding_site_variant
rs7726159	TERT	chr5:1232491-1356450	1	71	1	rs2736100	1	0.82	0.52	intron_variant,NMD_transcript_variant
rs10036748	TNIP1	chr5:150430000-150462638	5	4	3	rs7708392	0.403	0.99	0.99	intron_variant,regulatory_region_variant
						rs6889239	0.34	0.99	0.99	intron_variant,regulatory_region_variant
						rs10036748	0.231	1	1	intron_variant,regulatory_region_variant
rs2431697	PTTG1-MIR146A	chr5:159868247-159966924	5	7	1	rs2431697	0.999	1	1	intergenic_variant
(Primary)
rs57095329	PTTG1-MIR146A	condition on rs2431697	7	33	4	rs57095329	0.355	1	1	regulatory_region_variant
(Secondary)										TF_binding_site_variant
						rs58585875	0.304	0.99	0.97	upstream_gene_variant
										regulatory_region_variant
						rs73318382	0.268	0.99	0.97	upstream_gene_variant
										regulatory_region_variant
						rs2277920	0.064	0.9	0.97	intron_variant
										regulatory_region_variant
rs548234	PRDM1-ATG5	chr6:106564400-106599710	13	9	5	rs7768653	0.279	0.85	0.61	intergenic_variant
						rs4134466	0.265	0.86	0.61	intergenic_variant,regulatory_region_variant
						rs2005969	0.223	0.86	0.61	intergenic_variant
						rs1883231	0.17	0.85	0.61	intergenic_variant
						rs6937876	0.021	0.71	0.56	intergenic_variant
rs2736340	FAM167A-BLK	chr8:11285384-11400944	17	11	5	rs2618473	0.451	0.99	0.91	intergenic_variant
						rs2061831	0.226	0.95	1	intergenic_variant,regulatory_region_variant
						rs2618444	0.126	0.94	1	intergenic_variant
						rs2409780	0.124	0.95	1	intergenic_variant,regulatory_region_variant
						rs2736338	0.033	1	1	intergenic_variant
rs7097397	WDFY4	chr10:49984302-50138755	67	13	1	rs7097397	0.993	1	1	missense_variant
rs12599402	CLEC16A	chr16:11017058-11464639	3	81	3	rs12599402	0.441	1	1	intron_variant
						rs12917656	0.379	1	1	intron_variant
						rs12917716	0.18	0.99	1	intron_variant
1, Putative casual variants in each locus refer to a list of variants that are included in the 95% credible set for the trans-ethnic fine mapping.
2, Posterior probability for the trans-ethnic fine mapping is estimated by PAINTOR under the assumption of single causal variant per locus.
If multiple signals were present within a locus, a preliminary round of conditional analysis was performed.
3, The functional consequence of each variant is annotated by using VEP (https://www.ensembl.org/vep).
